# Supplementary material for: SNORA13 antisense oligonucleotides enhances the therapeutical effects of 5-fluorouracil in colon adenocarcinoma
Source: Front Pharmacol. 2025 Jun 2;16:1564682. doi: 10.3389/fphar.2025.1564682 (PMC12171199; doi:10.3389/fphar.2025.1564682)
Supplement: Supplementary file 1 [file Table2.xlsx]

## Sheet: Sheet1
Supplymentary Table S2. RNA-seq data of HT29 NC and HT29-SNO13KO cells
Ensembl ID	Gene Symbol	NC1	NC2	NC3	KO1	KO2	KO3	log2(fc)	P-Value	FDR
ENSG00000275113	GAGE2E	3.747	3.926	3.631	0	0	0	-11.8796	4.2304e-06	3.30908e-05
ENSG00000204228	HSD17B8	2.002	1.383	0.797	0	0	0	-10.445	1.53087e-05	0.000108229
ENSG00000117122	MFAP2	2.167	0.689	1.117	0	0	0	-10.3711	1.68298e-05	0.000117707
ENSG00000172824	CES4A	1.073	0.813	1.506	0	0	0	-10.143	1.32453e-07	1.33941e-06
ENSG00000274274	GAGE13	0	1.364	1.07	0	0	0	-9.66415	0.184799	0.368716
ENSG00000224659	GAGE12J	1.956	0	0.43	0	0	0	-9.63542	0.22902	0.429234
ENSG00000164825	DEFB1	0.549	0.961	0.778	0	0	0	-9.57491	0.0573001	0.150726
ENSG00000284779	-	1.245	0.172	0.721	0	0	0	-9.47708	1.78403e-06	1.50751e-05
ENSG00000261408	TEN1-CDK3	0.854	0.411	0.736	0	0	0	-9.38154	6.85042e-06	5.17972e-05
ENSG00000259040	BLOC1S5-TXNDC5	0.728	0.988	0	0	0	0	-9.15987	0.0909436	0.215102
ENSG00000198125	MB	0.296	1.085	0.28	0	0	0	-9.11287	0.0122296	0.0418989
ENSG00000196826	-	0	1.175	0.406	0	0	0	-9.04166	0.0677345	0.171645
ENSG00000166509	CLEC3A	404.111	389.857	375.047	0.34	0.581	1.322	-9.02565	1.75415e-112	1.36298e-109
ENSG00000180785	OR51E1	0.776	0.443	0.319	0	0	0	-9.00188	5.31739e-06	4.09071e-05
ENSG00000203546	-	0.607	0.923	0	0	0	0	-8.99435	0.164778	0.337698
ENSG00000132938	MTUS2	0.535	0.589	0.378	0	0	0	-8.96771	0.000323656	0.00172867
ENSG00000175315	CST6	0.696	0.304	0.493	0	0	0	-8.95904	0.0573001	0.150726
ENSG00000277157	H4C4	0.766	0	0.724	0	0	0	-8.95613	0.193165	0.379974
ENSG00000260371	-	1.466	0	0	0	0	0	-8.93271	0.146433	0.309648
ENSG00000285330	-	0	0.728	0.594	0	0	0	-8.78354	0.120697	0.267912
ENSG00000197238	H4C11	0	1.157	0	0	0	0	-8.59121	0.308087	0.527943
ENSG00000197061	H4C3	0	0.667	0.48	0	0	0	-8.57869	0.261423	0.472178
ENSG00000158321	AUTS2	0.39	0.414	0.273	0	0	0	-8.48784	7.78417e-06	5.83705e-05
ENSG00000151790	TDO2	0.061	0.964	0	0	0	0	-8.41645	0.284578	0.500859
ENSG00000164220	F2RL2	0.121	0.591	0.311	0	0	0	-8.41363	0.000136905	0.000804741
ENSG00000248167	TRIM39-RPP21	0	1.02	0	0	0	0	-8.40939	0.192852	0.379953
ENSG00000127252	PLAAT1	0.106	0.506	0.402	0	0	0	-8.40088	0.0608148	0.157711
ENSG00000275714	H3C1	1.013	0	0	0	0	0	-8.39946	0.308087	0.527943
ENSG00000104324	CPQ	0.107	0.703	0.201	0	0	0	-8.3966	0.0412811	0.114946
ENSG00000293543	DUSP13A	0.889	0.114	0	0	0	0	-8.38514	0.0644594	0.164779
ENSG00000185046	ANKS1B	0.161	0.141	0.611	0	0	0	-8.24951	0.0808174	0.196439
ENSG00000111780	-	0.658	0.237	0	0	0	0	-8.22078	0.266206	0.477591
ENSG00000266728	-	0.892	0	0	0	0	0	-8.21594	0.308087	0.527943
ENSG00000124116	WFDC3	0.862	0	0	0	0	0	-8.16658	0.308087	0.527943
ENSG00000104901	DKKL1	0.134	0.18	0.518	0	0	0	-8.11548	0.122025	0.27038
ENSG00000273294	C1QTNF3-AMACR	0	0	0.804	0	0	0	-8.06609	0.14803	0.312058
ENSG00000288623	-	0	0	0.794	0	0	0	-8.04803	0.645455	0.811962
ENSG00000261341	SMIM47	0.774	0	0	0	0	0	-8.01123	0.51984	0.728281
ENSG00000243414	TICAM2	0.47	0	0.303	0	0	0	-8.00936	0.140998	0.301767
ENSG00000269476	-	0	0	0.697	0	0	0	-7.86005	0.186488	0.371043
ENSG00000255432	-	0	0.68	0	0	0	0	-7.82443	0.399202	0.623092
ENSG00000159231	CBR3	0.309	0.271	0.097	0	0	0	-7.81805	0.115401	0.259188
ENSG00000171724	VAT1L	0.326	0.238	0.103	0	0	0	-7.79658	0.000474509	0.00244091
ENSG00000204909	SPINK9	0.511	0.149	0	0	0	0	-7.78136	0.356626	0.581279
ENSG00000164116	GUCY1A1	0.261	0.042	0.356	0	0	0	-7.77917	0.000785574	0.00384585
ENSG00000285975	FAM90A7	0.443	0	0.209	0	0	0	-7.76377	0.0815158	0.197607
ENSG00000267314	-	0.639	0	0	0	0	0	-7.73471	0.399202	0.623092
ENSG00000127377	CRYGN	0.182	0.364	0.049	0	0	0	-7.63178	0.166058	0.339291
ENSG00000100053	CRYBB3	0.241	0.105	0.228	0	0	0	-7.57994	0.224773	0.42322
ENSG00000269533	-	0	0.344	0.229	0	0	0	-7.57743	0.480347	0.698873
ENSG00000281593	-	0	0	0.564	0	0	0	-7.55459	0.399202	0.623092
ENSG00000272573	MUSTN1	0	0	0.558	0	0	0	-7.53916	0.51984	0.728281
ENSG00000171243	SOSTDC1	0.234	0.102	0.221	0	0	0	-7.53657	0.0412811	0.114946
ENSG00000121905	HPCA	0.073	0	0.482	0	0	0	-7.53138	0.115816	0.259726
ENSG00000244414	CFHR1	0.4	0	0.148	0	0	0	-7.51307	0.194517	0.381254
ENSG00000278705	H4C2	0.531	0	0	0	0	0	-7.46761	0.645455	0.811962
ENSG00000213934	HBG1	0.526	0	0	0	0	0	-7.45396	0.51984	0.728281
ENSG00000211829	TRDC	0.143	0.375	0	0	0	0	-7.43185	0.356626	0.581279
ENSG00000288634	-	0.511	0	0	0	0	0	-7.41222	0.813661	0.891549
ENSG00000167434	CA4	0	0.159	0.347	0	0	0	-7.39803	0.266206	0.477591
ENSG00000272104	-	0.505	0	0	0	0	0	-7.39518	0.645455	0.811962
ENSG00000106689	LHX2	0.291	0.071	0.138	0	0	0	-7.38082	0.116729	0.261129
ENSG00000081803	CADPS2	0.143	0.13	0.226	0	0	0	-7.37793	0.00253816	0.0108049
ENSG00000012504	NR1H4	0	0.06	0.418	0	0	0	-7.3159	0.115816	0.259726
ENSG00000239713	APOBEC3G	0	0.345	0.124	0	0	0	-7.28848	0.110157	0.250407
ENSG00000119121	TRPM6	0.175	0.137	0.153	0	0	0	-7.27612	2.18209e-05	0.000149665
ENSG00000131152	-	0.266	0.191	0	0	0	0	-7.25109	0.353467	0.580469
ENSG00000277400	-	0.236	0.041	0.179	0	0	0	-7.24793	0.0447214	0.122683
ENSG00000173250	GPR151	0.304	0.148	0	0	0	0	-7.23522	0.188572	0.374322
ENSG00000188038	NRN1L	0.164	0.288	0	0	0	0	-7.23522	0.480347	0.698873
ENSG00000178125	PPP1R42	0.19	0.166	0.09	0	0	0	-7.21594	0.224773	0.42322
ENSG00000174950	CD164L2	0	0.124	0.309	0	0	0	-7.17326	0.261423	0.472178
ENSG00000285509	TBCEL-TECTA	0	0.335	0.096	0	0	0	-7.16658	0.200121	0.387859
ENSG00000214216	IQCJ	0	0.358	0.066	0	0	0	-7.14296	0.266206	0.477591
ENSG00000125787	GNRH2	0	0.424	0	0	0	0	-7.14296	0.645455	0.811962
ENSG00000290203	NOX5	0	0.422	0	0	0	0	-7.13614	0.272099	0.48491
ENSG00000274944	-	0	0.315	0.106	0	0	0	-7.13271	0.0477894	0.129682
ENSG00000214688	C10orf105	0.174	0.101	0.137	0	0	0	-7.10154	0.00191679	0.00846906
ENSG00000101134	DOK5	0.354	0.046	0	0	0	0	-7.05889	0.200121	0.387859
ENSG00000163116	STPG2	0.054	0.19	0.154	0	0	0	-7.05166	0.0836553	0.201465
ENSG00000180875	GREM2	0.173	0.173	0.047	0	0	0	-7.03342	0.00531865	0.0204777
ENSG00000268674	-	0.202	0	0.191	0	0	0	-7.03342	0.645455	0.811962
ENSG00000197937	ZNF347	0	0	0.393	0	0	0	-7.03342	0.645455	0.811962
ENSG00000174225	ARL13A	0.201	0	0.19	0	0	0	-7.02606	0.193165	0.379974
ENSG00000278588	H2BC10	0	0.187	0.202	0	0	0	-7.01866	0.645455	0.811962
ENSG00000214681	IQCF5	0.389	0	0	0	0	0	-7.01866	0.645455	0.811962
ENSG00000144031	ANKRD53	0.33	0	0.058	0	0	0	-7.01495	0.115816	0.259726
ENSG00000120457	KCNJ5	0.305	0.079	0	0	0	0	-7	0.143742	0.306073
ENSG00000107317	PTGDS	0	0.222	0.162	0	0	0	-7	0.480347	0.698873
ENSG00000111341	MGP	9.05	21.447	11.803	0.332	0	0	-6.99333	5.39662e-21	2.09659e-19
ENSG00000185905	C16orf54	0.16	0.07	0.151	0	0	0	-6.98868	0.0412811	0.114946
ENSG00000188051	TMEM221	0.203	0.177	0	0	0	0	-6.98489	0.107125	0.245191
ENSG00000197360	ZNF98	0.139	0.119	0.109	0	0	0	-6.93467	0.0562503	0.148397
ENSG00000171094	ALK	0	0.287	0.077	0	0	0	-6.92283	0.0644594	0.164779
ENSG00000111728	ST8SIA1	0.36	0	0	0	0	0	-6.90689	0.645455	0.811962
ENSG00000116176	TPSG1	0.359	0	0	0	0	0	-6.90288	0.399202	0.623092
ENSG00000005844	ITGAL	0.358	0	0	0	0	0	-6.89885	0.645455	0.811962
ENSG00000219435	CATSPERZ	0	0.231	0.125	0	0	0	-6.89077	0.480347	0.698873
ENSG00000167772	ANGPTL4	0.181	0	0.171	0	0	0	-6.87447	0.193165	0.379974
ENSG00000186645	SPDYE17	0	0.213	0.134	0	0	0	-6.85383	0.0466333	0.127095
ENSG00000266953	-	0	0.339	0	0	0	0	-6.82018	0.645455	0.811962
ENSG00000213316	LTC4S	0	0.337	0	0	0	0	-6.81164	0.51984	0.728281
ENSG00000214338	SOGA3	0.139	0.024	0.173	0	0	0	-6.80735	0.0855219	0.204793
ENSG00000102891	MT4	0	0.334	0	0	0	0	-6.79874	0.813661	0.891549
ENSG00000176029	C11orf16	0	0.16	0.173	0	0	0	-6.79442	0.193165	0.379974
ENSG00000258466	-	0.167	0	0.164	0	0	0	-6.78572	0.645455	0.811962
ENSG00000142973	CYP4B1	0.257	0.07	0	0	0	0	-6.76818	0.480347	0.698873
ENSG00000256349	-	0	0	0.318	0	0	0	-6.72792	0.258159	0.468355
ENSG00000170214	ADRA1B	0.164	0.036	0.116	0	0	0	-6.71882	0.0836553	0.201465
ENSG00000284337	-	0.212	0	0.1	0	0	0	-6.70044	0.145809	0.309063
ENSG00000153162	BMP6	0.109	0.071	0.129	0	0	0	-6.6865	0.0211353	0.06632
ENSG00000165071	TMEM71	0.055	0.097	0.157	0	0	0	-6.6865	0.161122	0.332368
ENSG00000151418	ATP6V1G3	0.304	0	0	0	0	0	-6.66297	0.645455	0.811962
ENSG00000284981	UPK3BL2	0	0.303	0	0	0	0	-6.65821	0.308087	0.527943
ENSG00000107295	SH3GL2	0.079	0	0.223	0	0	0	-6.65344	0.110157	0.250407
ENSG00000285629	-	0	0.302	0	0	0	0	-6.65344	0.645455	0.811962
ENSG00000187908	DMBT1	46.551	35.28	43.465	0.771	0.137	0.349	-6.63921	2.34656e-120	2.12716e-117
ENSG00000175336	APOF	0.294	0	0	0	0	0	-6.61471	0.308087	0.527943
ENSG00000099985	OSM	0	0.097	0.195	0	0	0	-6.60486	0.353467	0.580469
ENSG00000109705	NKX3-2	0.046	0.199	0.043	0	0	0	-6.58496	0.122025	0.27038
ENSG00000126778	SIX1	0.263	0	0.024	0	0	0	-6.57994	0.200121	0.387859
ENSG00000182798	MAGEB17	0.287	0	0	0	0	0	-6.57994	0.399202	0.623092
ENSG00000132185	FCRLA	0.115	0.165	0	0	0	0	-6.54432	0.261423	0.472178
ENSG00000204711	CFAP95	0.275	0	0	0	0	0	-6.51833	0.645455	0.811962
ENSG00000196345	ZKSCAN7	0.274	0	0	0	0	0	-6.51307	0.399202	0.623092
ENSG00000150750	POU2AF2	0	0.201	0.072	0	0	0	-6.50779	0.356626	0.581279
ENSG00000119147	ECRG4	0.273	0	0	0	0	0	-6.50779	0.645455	0.811962
ENSG00000289653	-	0	0.272	0	0	0	0	-6.5025	1	1
ENSG00000279686	-	0	0.27	0	0	0	0	-6.49185	0.51984	0.728281
ENSG00000267978	MAGEA9B	0.192	0.075	0	0	0	0	-6.47573	0.645455	0.811962
ENSG00000160111	CPAMD8	0.194	0.015	0.05	0	0	0	-6.43185	0.116729	0.261129
ENSG00000183625	CCR3	0.257	0	0	0	0	0	-6.42066	0.308087	0.527943
ENSG00000205089	CCNI2	0	0.107	0.149	0	0	0	-6.41504	0.143742	0.306073
ENSG00000174448	STARD6	0.079	0.177	0	0	0	0	-6.41504	0.480347	0.698873
ENSG00000231292	IGKV1OR2-108	0	0.255	0	0	0	0	-6.40939	0.813661	0.891549
ENSG00000171557	FGG	0.189	0	0.063	0	0	0	-6.39232	0.356626	0.581279
ENSG00000120094	HOXB1	0	0.044	0.206	0	0	0	-6.38082	0.356626	0.581279
ENSG00000147223	RIPPLY1	0.086	0	0.164	0	0	0	-6.38082	0.480347	0.698873
ENSG00000261587	TMEM249	0	0.248	0	0	0	0	-6.36923	0.645455	0.811962
ENSG00000095596	CYP26A1	0	0.247	0	0	0	0	-6.3634	0.399202	0.623092
ENSG00000154415	PPP1R3A	0	0	0.243	0	0	0	-6.33985	0.645455	0.811962
ENSG00000083454	P2RX5	0.242	0	0	0	0	0	-6.3339	0.645455	0.811962
ENSG00000288611	NPBWR1	0.22	0.021	0	0	0	0	-6.32793	0.284578	0.500859
ENSG00000197409	H3C4	0.156	0.084	0	0	0	0	-6.32193	0.813661	0.891549
ENSG00000255378	PRR23D2	0	0.056	0.183	0	0	0	-6.3159	0.356626	0.581279
ENSG00000115468	EFHD1	0	0.234	0	0	0	0	-6.2854	0.51984	0.728281
ENSG00000153976	HS3ST3A1	0	0	0.231	0	0	0	-6.26679	0.645455	0.811962
ENSG00000169413	RNASE6	0	0	0.231	0	0	0	-6.26679	0.645455	0.811962
ENSG00000152661	GJA1	0	0.163	0.067	0	0	0	-6.26053	0.194517	0.381254
ENSG00000171840	NINJ2	0	0.227	0	0	0	0	-6.24159	0.645455	0.811962
ENSG00000188674	C2orf80	0	0.226	0	0	0	0	-6.23522	0.51984	0.728281
ENSG00000186399	GOLGA8R	0.07	0.154	0	0	0	0	-6.22239	0.200205	0.387974
ENSG00000259371	-	0	0.106	0.116	0	0	0	-6.20945	0.645455	0.811962
ENSG00000165923	AGBL2	0.218	0	0	0	0	0	-6.18322	0.51984	0.728281
ENSG00000205403	CFI	0.215	0	0	0	0	0	-6.16323	0.399202	0.623092
ENSG00000105889	STEAP1B	0.086	0	0.128	0	0	0	-6.1565	0.480347	0.698873
ENSG00000112077	RHAG	0.109	0	0.103	0	0	0	-6.14296	0.353467	0.580469
ENSG00000156127	BATF	0.113	0.099	0	0	0	0	-6.14296	0.645455	0.811962
ENSG00000255223	OR5M11	0	0	0.212	0	0	0	-6.14296	0.645455	0.811962
ENSG00000167992	VWCE	0.143	0	0.068	0	0	0	-6.13614	0.480347	0.698873
ENSG00000114349	GNAT1	0.029	0.1	0.079	0	0	0	-6.11548	0.166058	0.339291
ENSG00000285085	-	0.207	0	0	0	0	0	-6.10852	0.813661	0.891549
ENSG00000167800	TBX10	0	0.206	0	0	0	0	-6.10154	0.399202	0.623092
ENSG00000153885	KCTD15	0.206	0	0	0	0	0	-6.10154	0.645455	0.811962
ENSG00000162188	GNG3	0	0.205	0	0	0	0	-6.09452	0.645455	0.811962
ENSG00000105679	GAPDHS	0	0	0.202	0	0	0	-6.07325	0.51984	0.728281
ENSG00000137462	TLR2	0.541	0.457	0.669	0	0.025	0	-6.05918	3.3582e-05	0.000222657
ENSG00000268083	-	0	0	0.198	0	0	0	-6.04439	0.645455	0.811962
ENSG00000169432	SCN9A	0.042	0.069	0.086	0	0	0	-6.03709	0.112164	0.253805
ENSG00000274443	C8orf89	0	0	0.197	0	0	0	-6.03709	0.813661	0.891549
ENSG00000149609	C20orf144	0.197	0	0	0	0	0	-6.03709	0.813661	0.891549
ENSG00000236362	GAGE12F	4.733	5.766	7.895	0	0.281	0	-6.03252	4.58445e-07	4.29418e-06
ENSG00000240771	ARHGEF25	0.196	0	0	0	0	0	-6.02975	0.399202	0.623092
ENSG00000124391	IL17C	0.194	0	0	0	0	0	-6.01495	0.645455	0.811962
ENSG00000236279	CLEC2L	0	0	0.191	0	0	0	-5.99247	0.51984	0.728281
ENSG00000198205	ZXDA	0.553	0.394	0.445	0.022	0	0	-5.98351	4.71986e-06	3.66558e-05
ENSG00000170955	CAVIN3	0	0.188	0	0	0	0	-5.96963	0.645455	0.811962
ENSG00000275674	-	0	0	0.188	0	0	0	-5.96963	0.813661	0.891549
ENSG00000263809	-	0	0	0.186	0	0	0	-5.9542	0.238989	0.44178
ENSG00000145879	SPINK7	0.186	0	0	0	0	0	-5.9542	0.813661	0.891549
ENSG00000156284	CLDN8	0.049	0.043	0.093	0	0	0	-5.94642	0.317207	0.538818
ENSG00000170298	LGALS9B	0.185	0	0	0	0	0	-5.94642	0.645455	0.811962
ENSG00000106852	LHX6	0	0.184	0	0	0	0	-5.9386	0.645455	0.811962
ENSG00000184925	LCN12	0	0.184	0	0	0	0	-5.9386	0.813661	0.891549
ENSG00000255104	ZNF286A-TBC1D26	0	1.311	0.322	0.027	0	0	-5.91842	0.0422767	0.117278
ENSG00000177992	SPATA31E1	0.116	0.041	0.022	0	0	0	-5.89885	0.0855219	0.204793
ENSG00000198870	STKLD1	0.146	0.032	0	0	0	0	-5.89077	0.266206	0.477591
ENSG00000144130	NT5DC4	0	0.055	0.123	0	0	0	-5.89077	0.480347	0.698873
ENSG00000235169	SMIM1	0	0.178	0	0	0	0	-5.89077	0.813661	0.891549
ENSG00000130226	DPP6	0	0.15	0.027	0	0	0	-5.88264	0.151618	0.317784
ENSG00000288550	-	0	0.177	0	0	0	0	-5.88264	0.186488	0.371043
ENSG00000167346	MMP26	0	0	0.176	0	0	0	-5.87447	0.645455	0.811962
ENSG00000184389	A3GALT2	0	0.176	0	0	0	0	-5.87447	0.645455	0.811962
ENSG00000198440	ZNF583	0	0	0.176	0	0	0	-5.87447	0.813661	0.891549
ENSG00000121440	PDZRN3	0	0.033	0.142	0	0	0	-5.86625	0.266206	0.477591
ENSG00000171812	COL8A2	0.023	0.02	0.131	0	0	0	-5.85798	0.0905975	0.214586
ENSG00000177669	MBOAT4	0.063	0.11	0	0	0	0	-5.84967	0.480347	0.698873
ENSG00000100373	UPK3A	0	0.083	0.09	0	0	0	-5.84967	0.645455	0.811962
ENSG00000272897	-	0.172	0	0	0	0	0	-5.8413	0.813661	0.891549
ENSG00000128510	CPA4	0.068	0.067	0.036	0	0	0	-5.83289	0.317207	0.538818
ENSG00000281883	-	0	0	0.171	0	0	0	-5.83289	0.51984	0.728281
ENSG00000152217	SETBP1	0	0.115	0.055	0	0	0	-5.82443	0.0892091	0.211789
ENSG00000285645	-	0.17	0	0	0	0	0	-5.82443	0.51984	0.728281
ENSG00000267552	-	0	0	0.17	0	0	0	-5.82443	0.813661	0.891549
ENSG00000255819	KLRC4-KLRK1	0.079	0.09	0	0	0	0	-5.81592	0.645455	0.811962
ENSG00000121314	TAS2R8	0.167	0	0	0	0	0	-5.79874	0.645455	0.811962
ENSG00000100336	APOL4	0.134	0	0.032	0	0	0	-5.79008	0.266206	0.477591
ENSG00000214510	SPINK13	0.166	0	0	0	0	0	-5.79008	0.813661	0.891549
ENSG00000145888	GLRA1	0	0	0.161	0	0	0	-5.74595	0.51984	0.728281
ENSG00000285602	-	0.06	0	0.1	0	0	0	-5.73697	0.194517	0.381254
ENSG00000137976	DNASE2B	0	0.159	0	0	0	0	-5.72792	0.645455	0.811962
ENSG00000165973	NELL1	0	0	0.157	0	0	0	-5.70966	0.308087	0.527943
ENSG00000156564	LRFN2	0.157	0	0	0	0	0	-5.70966	0.399202	0.623092
ENSG00000152611	CAPSL	0.157	0	0	0	0	0	-5.70966	0.813661	0.891549
ENSG00000184530	C6orf58	0	0.075	0.081	0	0	0	-5.70044	0.645455	0.811962
ENSG00000266076	-	0.153	0	0	0	0	0	-5.67243	0.645455	0.811962
ENSG00000135218	CD36	0.045	0.262	0.907	0.024	0	0	-5.66059	0.0996356	0.231787
ENSG00000267508	ZNF285	0	0.151	0	0	0	0	-5.65344	0.399202	0.623092
ENSG00000144834	TAGLN3	0	0	0.15	0	0	0	-5.64386	0.813661	0.891549
ENSG00000196860	TOMM20L	0	0.15	0	0	0	0	-5.64386	0.813661	0.891549
ENSG00000188580	NKAIN2	0.122	0.027	0	0	0	0	-5.63421	0.266206	0.477591
ENSG00000204361	NXPE2	0	0.096	0.052	0	0	0	-5.62449	0.480347	0.698873
ENSG00000188573	FBLL1	0	0	0.146	0	0	0	-5.60486	0.645455	0.811962
ENSG00000125255	SLC10A2	0	0	0.145	0	0	0	-5.59495	0.308087	0.527943
ENSG00000171643	S100Z	0	0	0.145	0	0	0	-5.59495	0.813661	0.891549
ENSG00000100302	RASD2	0.09	0.026	0.028	0	0	0	-5.58496	0.228421	0.428595
ENSG00000101489	CELF4	0	0.142	0	0	0	0	-5.56478	0.399202	0.623092
ENSG00000178690	DYNAP	0	0	0.142	0	0	0	-5.56478	0.645455	0.811962
ENSG00000182521	TBPL2	0	0	0.142	0	0	0	-5.56478	0.645455	0.811962
ENSG00000187094	CCK	0.138	0	0	0	0	0	-5.52356	0.813661	0.891549
ENSG00000175518	UBQLNL	0.048	0.042	0.045	0	0	0	-5.49185	0.44431	0.669484
ENSG00000213967	ZNF726	0.135	0	0	0	0	0	-5.49185	0.645455	0.811962
ENSG00000187658	C5orf52	0	0	0.135	0	0	0	-5.49185	0.813661	0.891549
ENSG00000164484	TMEM200A	0.036	0.031	0.067	0	0	0	-5.48113	0.317207	0.538818
ENSG00000132840	BHMT2	0.134	0	0	0	0	0	-5.48113	0.645455	0.811962
ENSG00000188771	PLET1	0.134	0	0	0	0	0	-5.48113	0.645455	0.811962
ENSG00000175206	NPPA	0	0	0.134	0	0	0	-5.48113	0.813661	0.891549
ENSG00000115041	KCNIP3	0	0.132	0	0	0	0	-5.45943	0.399202	0.623092
ENSG00000213022	KLK9	0	0.132	0	0	0	0	-5.45943	0.813661	0.891549
ENSG00000140522	RLBP1	0.132	0	0	0	0	0	-5.45943	0.813661	0.891549
ENSG00000151834	GABRA2	0.035	0	0.096	0	0	0	-5.44846	0.480347	0.698873
ENSG00000183921	SDR42E2	0.131	0	0	0	0	0	-5.44846	0.51984	0.728281
ENSG00000064835	POU1F1	0	0	0.131	0	0	0	-5.44846	0.645455	0.811962
ENSG00000137707	BTG4	0	0	0.129	0	0	0	-5.42626	0.813661	0.891549
ENSG00000178222	RNF212	0	0	0.129	0	0	0	-5.42626	0.813661	0.891549
ENSG00000183439	TRIM61	0.046	0.081	0	0	0	0	-5.40372	0.480347	0.698873
ENSG00000180332	KCTD4	0	0.127	0	0	0	0	-5.40372	0.51984	0.728281
ENSG00000112902	SEMA5A	0.061	0.015	0.05	0	0	0	-5.39232	0.00919155	0.0329045
ENSG00000290317	-	0.125	0	0	0	0	0	-5.38082	0.813661	0.891549
ENSG00000186583	SPATC1	0	0.124	0	0	0	0	-5.36923	0.51984	0.728281
ENSG00000130045	NXNL2	0	0.124	0	0	0	0	-5.36923	0.645455	0.811962
ENSG00000163106	HPGDS	0	0	0.122	0	0	0	-5.34577	0.645455	0.811962
ENSG00000171433	GLOD5	0	0.122	0	0	0	0	-5.34577	0.813661	0.891549
ENSG00000187546	AGMO	0.042	0	0.079	0	0	0	-5.3339	0.480347	0.698873
ENSG00000175879	HOXD8	0	0	0.121	0	0	0	-5.3339	0.645455	0.811962
ENSG00000258227	CLEC5A	0	0.121	0	0	0	0	-5.3339	0.813661	0.891549
ENSG00000143196	DPT	0.12	0	0	0	0	0	-5.32193	0.645455	0.811962
ENSG00000215269	GAGE12G	2.806	5.766	2.636	0	0.281	0	-5.31781	4.05305e-05	0.000264959
ENSG00000104213	PDGFRL	0	0.119	0	0	0	0	-5.30986	0.645455	0.811962
ENSG00000184033	CTAG1B	0	0.119	0	0	0	0	-5.30986	0.813661	0.891549
ENSG00000124019	FAM124B	0.08	0	0.038	0	0	0	-5.29768	0.480347	0.698873
ENSG00000146910	CNPY1	0	0	0.118	0	0	0	-5.29768	0.813661	0.891549
ENSG00000212724	KRTAP2-3	0.118	0	0	0	0	0	-5.29768	0.813661	0.891549
ENSG00000293542	DUSP13B	0	0.116	0	0	0	0	-5.27302	0.645455	0.811962
ENSG00000132681	ATP1A4	0.116	0	0	0	0	0	-5.27302	0.813661	0.891549
ENSG00000183549	ACSM5	0	0	0.114	0	0	0	-5.24793	0.813661	0.891549
ENSG00000144583	MARCHF4	0.021	0.092	0	0	0	0	-5.23522	0.200121	0.387859
ENSG00000089012	SIRPG	0	0	0.113	0	0	0	-5.23522	0.645455	0.811962
ENSG00000168918	INPP5D	3.599	4.551	4.091	0.091	0.058	0.178	-5.22629	1.77318e-32	1.33949e-30
ENSG00000167332	OR51E2	0	0	0.111	0	0	0	-5.20945	0.51984	0.728281
ENSG00000271321	CTAGE6	0	0	0.111	0	0	0	-5.20945	0.51984	0.728281
ENSG00000166035	LIPC	0.069	0.042	0	0	0	0	-5.20945	0.645455	0.811962
ENSG00000284952	-	0	0	0.11	0	0	0	-5.1964	0.399202	0.623092
ENSG00000162594	IL23R	0	0.11	0	0	0	0	-5.1964	0.645455	0.811962
ENSG00000160808	MYL3	0	0	0.11	0	0	0	-5.1964	0.813661	0.891549
ENSG00000285978	-	0	0.109	0	0	0	0	-5.18322	0.645455	0.811962
ENSG00000136694	IL36A	0	0	0.109	0	0	0	-5.18322	0.813661	0.891549
ENSG00000146399	TAAR1	0.108	0	0	0	0	0	-5.16993	0.51984	0.728281
ENSG00000224940	PRRT4	0.107	0	0	0	0	0	-5.1565	0.51984	0.728281
ENSG00000130383	FUT5	0.107	0	0	0	0	0	-5.1565	0.645455	0.811962
ENSG00000253767	PCDHGA8	0.078	0.028	0	0	0	0	-5.14296	0.194517	0.381254
ENSG00000186891	TNFRSF18	0	0.106	0	0	0	0	-5.14296	0.813661	0.891549
ENSG00000181499	OR6T1	0.106	0	0	0	0	0	-5.14296	0.813661	0.891549
ENSG00000274252	GGTLC3	0.106	0	0	0	0	0	-5.14296	0.813661	0.891549
ENSG00000173157	ADAMTS20	0	0	0.105	0	0	0	-5.12928	0.51984	0.728281
ENSG00000100593	ISM2	0	0.104	0	0	0	0	-5.11548	0.645455	0.811962
ENSG00000134160	TRPM1	0.104	0	0	0	0	0	-5.11548	0.813661	0.891549
ENSG00000124657	OR2B6	0	0	0.103	0	0	0	-5.10154	0.813661	0.891549
ENSG00000181007	ZFP82	0.087	0.015	0	0	0	0	-5.08746	0.200121	0.387859
ENSG00000185247	MAGEA11	0	0.049	0.053	0	0	0	-5.08746	0.645455	0.811962
ENSG00000109193	SULT1E1	0	0.102	0	0	0	0	-5.08746	0.645455	0.811962
ENSG00000206073	SERPINB4	35.068	28.556	26.235	0.835	0.739	1.074	-5.08469	1.01555e-84	4.73451e-82
ENSG00000112038	OPRM1	0.101	0	0	0	0	0	-5.07325	0.645455	0.811962
ENSG00000188176	SMTNL2	0	0	0.101	0	0	0	-5.07325	0.645455	0.811962
ENSG00000203952	CCDC160	0	0.101	0	0	0	0	-5.07325	0.645455	0.811962
ENSG00000273331	TM4SF19-DYNLT2B	0	0	0.101	0	0	0	-5.07325	0.813661	0.891549
ENSG00000259132	-	0	0	4.251	0.127	0	0	-5.0649	0.195591	0.382811
ENSG00000175463	TBC1D10C	0	0.1	0	0	0	0	-5.05889	0.645455	0.811962
ENSG00000291309	LY6S	0	0.1	0	0	0	0	-5.05889	0.645455	0.811962
ENSG00000188992	LIPI	0.1	0	0	0	0	0	-5.05889	0.813661	0.891549
ENSG00000182836	PLCXD3	0	0.023	0.076	0	0	0	-5.04439	0.110157	0.250407
ENSG00000140505	CYP1A2	0.099	0	0	0	0	0	-5.04439	0.51984	0.728281
ENSG00000178928	TPRX1	0	0	0.099	0	0	0	-5.04439	0.645455	0.811962
ENSG00000196415	PRTN3	0	0	0.099	0	0	0	-5.04439	0.813661	0.891549
ENSG00000170927	PKHD1	0.009	0.047	0.042	0	0	0	-5.02975	0.0246309	0.0752593
ENSG00000166535	A2ML1	0.04	0	0.058	0	0	0	-5.02975	0.261423	0.472178
ENSG00000168243	GNG4	0	0.037	0.061	0	0	0	-5.02975	0.480347	0.698873
ENSG00000188505	NCCRP1	0.052	0.046	0	0	0	0	-5.02975	0.645455	0.811962
ENSG00000176435	CLEC14A	0.098	0	0	0	0	0	-5.02975	0.645455	0.811962
ENSG00000205777	GAGE1	0.246	0.394	0.53	0	0	0.036	-5.02237	0.000539316	0.00274486
ENSG00000198846	TOX	0.051	0.022	0.024	0	0	0	-5.01495	0.317207	0.538818
ENSG00000087128	TMPRSS11E	0.097	0	0	0	0	0	-5.01495	0.645455	0.811962
ENSG00000172955	ADH6	0	0.096	0	0	0	0	-5	0.51984	0.728281
ENSG00000139220	PPFIA2	0	0.095	0	0	0	0	-4.98489	0.308087	0.527943
ENSG00000235007	-	0	0.045	0.05	0	0	0	-4.98489	0.645455	0.811962
ENSG00000100191	SLC5A4	0	0	0.095	0	0	0	-4.98489	0.645455	0.811962
ENSG00000186136	TAS2R42	0	0.095	0	0	0	0	-4.98489	0.813661	0.891549
ENSG00000197768	STPG3	0	0.095	0	0	0	0	-4.98489	0.813661	0.891549
ENSG00000221989	OR2A2	0	0.094	0	0	0	0	-4.96963	0.813661	0.891549
ENSG00000129009	ISLR	0.047	0	0.045	0	0	0	-4.9386	0.645455	0.811962
ENSG00000184908	CLCNKB	0	0	0.091	0	0	0	-4.92283	0.645455	0.811962
ENSG00000221923	ZNF880	0.091	0	0	0	0	0	-4.92283	0.645455	0.811962
ENSG00000111962	UST	0.046	0	0.043	0	0	0	-4.89077	0.353467	0.580469
ENSG00000124343	XG	0.089	0	0	0	0	0	-4.89077	0.645455	0.811962
ENSG00000145975	FAM217A	0	0	0.089	0	0	0	-4.89077	0.645455	0.811962
ENSG00000136697	IL1F10	0	0.089	0	0	0	0	-4.89077	0.813661	0.891549
ENSG00000163154	TNFAIP8L2	0.089	0	0	0	0	0	-4.89077	0.813661	0.891549
ENSG00000178732	GP5	0.088	0	0	0	0	0	-4.87447	0.51984	0.728281
ENSG00000142748	FCN3	0	0	0.088	0	0	0	-4.87447	0.813661	0.891549
ENSG00000165300	SLITRK5	0.081	0.006	0	0	0	0	-4.85798	0.266206	0.477591
ENSG00000291240	-	0	0	0.087	0	0	0	-4.85798	0.51984	0.728281
ENSG00000163462	TRIM46	0	0.03	0.057	0	0	0	-4.85798	0.645455	0.811962
ENSG00000204632	HLA-G	0	0	0.086	0	0	0	-4.8413	0.813661	0.891549
ENSG00000177047	IFNW1	0.086	0	0	0	0	0	-4.8413	0.813661	0.891549
ENSG00000167476	JSRP1	0	0	0.085	0	0	0	-4.82443	0.813661	0.891549
ENSG00000231213	PLSCR5	0	0.085	0	0	0	0	-4.82443	0.813661	0.891549
ENSG00000286268	-	0	0	0.084	0	0	0	-4.80735	0.813661	0.891549
ENSG00000116141	MARK1	0	0	0.083	0	0	0	-4.79008	0.399202	0.623092
ENSG00000196104	SPOCK3	0	0.032	0.05	0	0	0	-4.77259	0.645455	0.811962
ENSG00000187151	ANGPTL5	0	0	0.082	0	0	0	-4.77259	0.645455	0.811962
ENSG00000061492	WNT8A	0	0	0.082	0	0	0	-4.77259	0.813661	0.891549
ENSG00000165409	TSHR	0	0	0.082	0	0	0	-4.77259	0.813661	0.891549
ENSG00000167664	TMIGD2	0.082	0	0	0	0	0	-4.77259	0.813661	0.891549
ENSG00000124140	SLC12A5	0	0.081	0	0	0	0	-4.75489	0.813661	0.891549
ENSG00000178033	CALHM5	0.021	0.018	0.04	0	0	0	-4.71882	0.0808174	0.196439
ENSG00000177508	IRX3	0.078	0	0	0	0	0	-4.70044	0.645455	0.811962
ENSG00000129744	ART1	0.078	0	0	0	0	0	-4.70044	0.813661	0.891549
ENSG00000148482	SLC39A12	0	0.037	0.04	0	0	0	-4.68182	0.645455	0.811962
ENSG00000174226	SNX31	0	0	0.077	0	0	0	-4.68182	0.813661	0.891549
ENSG00000262874	C19orf84	0.077	0	0	0	0	0	-4.68182	0.813661	0.891549
ENSG00000132517	SLC52A1	0	0.076	0	0	0	0	-4.66297	0.645455	0.811962
ENSG00000155428	TRIM74	0	0	0.076	0	0	0	-4.66297	0.813661	0.891549
ENSG00000189292	ALKAL2	0	0.076	0	0	0	0	-4.66297	0.813661	0.891549
ENSG00000105550	FGF21	0.076	0	0	0	0	0	-4.66297	0.813661	0.891549
ENSG00000164318	EGFLAM	0	0	0.075	0	0	0	-4.64386	0.813661	0.891549
ENSG00000187166	H1-7	0	0	0.075	0	0	0	-4.64386	0.813661	0.891549
ENSG00000197123	ZNF679	0	0	0.075	0	0	0	-4.64386	0.813661	0.891549
ENSG00000219607	PPP1R3G	0.074	0	0	0	0	0	-4.62449	0.51984	0.728281
ENSG00000274226	TBC1D3H	0	0.072	0	0	0	0	-4.58496	0.645455	0.811962
ENSG00000066735	KIF26A	0.031	0.04	0	0	0	0	-4.56478	0.261423	0.472178
ENSG00000125780	TGM3	0	0.034	0.037	0	0	0	-4.56478	0.645455	0.811962
ENSG00000142511	GPR32	0	0.071	0	0	0	0	-4.56478	0.813661	0.891549
ENSG00000164123	SPMIP2	0	0.071	0	0	0	0	-4.56478	0.813661	0.891549
ENSG00000134757	DSG3	0	0	0.07	0	0	0	-4.54432	0.399202	0.623092
ENSG00000154162	CDH12	0	0	0.07	0	0	0	-4.54432	0.51984	0.728281
ENSG00000254245	PCDHGA3	0	0.033	0.037	0	0	0	-4.54432	0.645455	0.811962
ENSG00000183801	OLFML1	0	0	0.07	0	0	0	-4.54432	0.645455	0.811962
ENSG00000181781	CIMAP1D	0	0	0.07	0	0	0	-4.54432	0.813661	0.891549
ENSG00000183571	PGPEP1L	0.07	0	0	0	0	0	-4.54432	0.813661	0.891549
ENSG00000124812	CRISP1	0	0.069	0	0	0	0	-4.52356	0.813661	0.891549
ENSG00000167549	CORO6	0	0	0.069	0	0	0	-4.52356	0.813661	0.891549
ENSG00000177791	MYOZ1	0	0.069	0	0	0	0	-4.52356	0.813661	0.891549
ENSG00000179772	FOXS1	0	0.069	0	0	0	0	-4.52356	0.813661	0.891549
ENSG00000101292	PROKR2	0	0.067	0	0	0	0	-4.48113	0.51984	0.728281
ENSG00000274611	TBC1D3	0	0	0.067	0	0	0	-4.48113	0.813661	0.891549
ENSG00000285218	-	0	0.067	0	0	0	0	-4.48113	0.813661	0.891549
ENSG00000203734	ECT2L	0.024	0.042	0	0	0	0	-4.45943	0.480347	0.698873
ENSG00000099834	CDHR5	3.408	3.086	4.61	0.199	0.187	0.13	-4.42756	1.70284e-19	5.97531e-18
ENSG00000135226	UGT2B28	0	0	0.064	0	0	0	-4.41504	0.813661	0.891549
ENSG00000148156	ACTL7B	0	0.064	0	0	0	0	-4.41504	0.813661	0.891549
ENSG00000163519	TRAT1	0.064	0	0	0	0	0	-4.41504	0.813661	0.891549
ENSG00000175538	KCNE3	1.097	0.441	2.213	0.107	0.034	0.035	-4.41363	3.79944e-06	3.00511e-05
ENSG00000146373	RNF217	0.063	0	0	0	0	0	-4.39232	0.645455	0.811962
ENSG00000187553	CYP26C1	0	0.063	0	0	0	0	-4.39232	0.645455	0.811962
ENSG00000171517	LPAR3	0.062	0	0	0	0	0	-4.36923	0.645455	0.811962
ENSG00000188729	OSTN	0	0	0.062	0	0	0	-4.36923	0.645455	0.811962
ENSG00000283378	CNTNAP3C	0	0	0.062	0	0	0	-4.36923	0.813661	0.891549
ENSG00000130427	EPO	0.062	0	0	0	0	0	-4.36923	0.813661	0.891549
ENSG00000166558	SLC38A8	0.062	0	0	0	0	0	-4.36923	0.813661	0.891549
ENSG00000153253	SCN3A	0	0.043	0.018	0	0	0	-4.34577	0.480347	0.698873
ENSG00000180155	LYNX1	0	0.04	0.021	0	0	0	-4.34577	0.480347	0.698873
ENSG00000182983	ZNF662	0	0	0.061	0	0	0	-4.34577	0.645455	0.811962
ENSG00000176697	BDNF	0.71	0.739	0.293	0.058	0.028	0	-4.34026	1.43375e-05	0.000102115
ENSG00000198049	AVPR1B	0.041	0	0.019	0	0	0	-4.32193	0.480347	0.698873
ENSG00000170923	OR7G2	0	0.06	0	0	0	0	-4.32193	0.645455	0.811962
ENSG00000165568	AKR1E2	0	0	0.06	0	0	0	-4.32193	0.813661	0.891549
ENSG00000175229	GAL3ST3	0	0	0.059	0	0	0	-4.29768	0.645455	0.811962
ENSG00000106952	TNFSF8	0	0.059	0	0	0	0	-4.29768	0.813661	0.891549
ENSG00000127074	RGS13	0	0.059	0	0	0	0	-4.29768	0.813661	0.891549
ENSG00000135363	LMO2	0	0.059	0	0	0	0	-4.29768	0.813661	0.891549
ENSG00000145945	FAM50B	0	0	0.059	0	0	0	-4.29768	0.813661	0.891549
ENSG00000284844	TOMT	0.059	0	0	0	0	0	-4.29768	0.813661	0.891549
ENSG00000214026	MRPL23	33.279	25.826	22.417	2.127	0.962	1.095	-4.28423	1.54438e-32	1.17208e-30
ENSG00000122012	SV2C	0.067	0.058	0.069	0.01	0	0	-4.27798	0.0147229	0.0490072
ENSG00000108947	EFNB3	0	0.028	0.03	0	0	0	-4.27302	0.645455	0.811962
ENSG00000165553	NGB	0.058	0	0	0	0	0	-4.27302	0.813661	0.891549
ENSG00000153283	CD96	0.719	1.068	0.103	0	0.099	0	-4.25481	0.0778298	0.19097
ENSG00000187634	SAMD11	0	0	0.057	0	0	0	-4.24793	0.645455	0.811962
ENSG00000198681	MAGEA1	0	0	0.057	0	0	0	-4.24793	0.813661	0.891549
ENSG00000203737	GPR52	0	0.057	0	0	0	0	-4.24793	0.813661	0.891549
ENSG00000184811	TRARG1	0.115	0.251	0.217	0.031	0	0	-4.23316	0.00664288	0.0248795
ENSG00000187398	LUZP2	0	0.036	0.02	0	0	0	-4.22239	0.480347	0.698873
ENSG00000105538	RASIP1	0	0.056	0	0	0	0	-4.22239	0.645455	0.811962
ENSG00000144452	ABCA12	2.779	3.126	2.859	0.172	0.113	0.186	-4.21779	2.94036e-48	4.24583e-46
ENSG00000152402	GUCY1A2	0.043	0	0.012	0	0	0	-4.1964	0.353467	0.580469
ENSG00000179270	PCARE	0.042	0	0.013	0	0	0	-4.1964	0.356626	0.581279
ENSG00000181804	SLC9A9	0	0	0.055	0	0	0	-4.1964	0.645455	0.811962
ENSG00000176723	ZNF843	0	0	0.055	0	0	0	-4.1964	0.813661	0.891549
ENSG00000128714	HOXD13	1.576	1.267	1.248	0.136	0	0.089	-4.18446	1.12737e-07	1.15331e-06
ENSG00000254656	RTL1	0	0	0.054	0	0	0	-4.16993	0.51984	0.728281
ENSG00000285791	-	0.054	0	0	0	0	0	-4.16993	0.51984	0.728281
ENSG00000171659	GPR34	0	0.054	0	0	0	0	-4.16993	0.813661	0.891549
ENSG00000174640	SLCO2A1	0.054	0	0	0	0	0	-4.16993	0.813661	0.891549
ENSG00000203857	HSD3B1	0.863	0.69	2.42	0.076	0.073	0.075	-4.14866	0.00155002	0.00699049
ENSG00000117148	ACTL8	0	0	0.053	0	0	0	-4.14296	0.813661	0.891549
ENSG00000139540	SLC39A5	0.543	0.38	0	0	0.053	0	-4.12227	0.298794	0.51938
ENSG00000185002	RFX6	0	0.052	0	0	0	0	-4.11548	0.645455	0.811962
ENSG00000223865	HLA-DPB1	0.052	0	0	0	0	0	-4.11548	0.645455	0.811962
ENSG00000231256	CFAP97D1	0	0	0.052	0	0	0	-4.11548	0.645455	0.811962
ENSG00000174562	KLK15	0	0	0.052	0	0	0	-4.11548	0.813661	0.891549
ENSG00000185432	TMT1A	3.058	3.266	3.106	0.214	0.122	0.213	-4.10238	4.67464e-15	1.11678e-13
ENSG00000189045	ANKDD1B	0.411	0.339	0.194	0	0	0.055	-4.10128	0.123037	0.271996
ENSG00000158022	TRIM63	0	0.051	0	0	0	0	-4.08746	0.813661	0.891549
ENSG00000130538	OR11H1	0	0	0.051	0	0	0	-4.08746	1	1
ENSG00000244607	CCDC13	0	0.05	0	0	0	0	-4.05889	0.51984	0.728281
ENSG00000176160	HSF5	0.05	0	0	0	0	0	-4.05889	0.645455	0.811962
ENSG00000204532	ZSCAN5C	0	0	0.05	0	0	0	-4.05889	0.813661	0.891549
ENSG00000205126	ACCSL	0	0.05	0	0	0	0	-4.05889	0.813661	0.891549
ENSG00000183695	MRGPRX2	0.05	0	0	0	0	0	-4.05889	0.813661	0.891549
ENSG00000180176	TH	0.394	0.612	0.118	0	0.068	0	-4.04696	0.0166742	0.0541332
ENSG00000172139	SLC9C1	0.026	0.023	0	0	0	0	-4.02975	0.645455	0.811962
ENSG00000062524	LTK	0	0.049	0	0	0	0	-4.02975	0.813661	0.891549
ENSG00000149506	ZP1	0	0	0.049	0	0	0	-4.02975	0.813661	0.891549
ENSG00000204928	GRXCR2	0	0	0.049	0	0	0	-4.02975	0.813661	0.891549
ENSG00000240021	TEX35	0	0.049	0	0	0	0	-4.02975	0.813661	0.891549
ENSG00000187672	ERC2	0.033	0.015	0	0	0	0	-4	0.480347	0.698873
ENSG00000075673	ATP12A	0	0.048	0	0	0	0	-4	0.645455	0.811962
ENSG00000161270	NPHS1	0	0.048	0	0	0	0	-4	0.645455	0.811962
ENSG00000205111	CDKL4	0	0.048	0	0	0	0	-4	0.813661	0.891549
ENSG00000198077	CYP2A7	0.048	0	0	0	0	0	-4	0.813661	0.891549
ENSG00000096006	CRISP3	0.048	0.167	0.59	0.051	0	0	-3.98042	0.0810455	0.196789
ENSG00000112218	GPR63	0.017	0.03	0	0	0	0	-3.96963	0.480347	0.698873
ENSG00000168135	KCNJ4	0	0	0.047	0	0	0	-3.96963	0.813661	0.891549
ENSG00000231852	CYP21A2	0	0.047	0	0	0	0	-3.96963	0.813661	0.891549
ENSG00000177363	LRRN4CL	0.047	0	0	0	0	0	-3.96963	0.813661	0.891549
ENSG00000260458	KCNJ18	0.047	0	0	0	0	0	-3.96963	0.813661	0.891549
ENSG00000283787	PRR33	0.243	0.189	0	0	0.028	0	-3.94753	0.0306696	0.0903966
ENSG00000118308	IRAG2	0	0	0.046	0	0	0	-3.9386	0.813661	0.891549
ENSG00000213759	UGT2B11	0	0	0.046	0	0	0	-3.9386	0.813661	0.891549
ENSG00000112936	C7	0	0.045	0	0	0	0	-3.90689	0.645455	0.811962
ENSG00000144218	AFF3	0	0	0.045	0	0	0	-3.90689	0.645455	0.811962
ENSG00000075290	WNT8B	0	0	0.045	0	0	0	-3.90689	0.813661	0.891549
ENSG00000100884	CPNE6	0	0.045	0	0	0	0	-3.90689	0.813661	0.891549
ENSG00000170454	KRT75	0	0	0.045	0	0	0	-3.90689	0.813661	0.891549
ENSG00000236444	UBE2L5	0	0	0.045	0	0	0	-3.90689	0.813661	0.891549
ENSG00000172689	MS4A10	0.045	0	0	0	0	0	-3.90689	0.813661	0.891549
ENSG00000157502	PWWP3B	0.345	0.25	0.197	0	0.053	0	-3.90144	0.00287995	0.0120524
ENSG00000120594	PLXDC2	0	0.007	0.037	0	0	0	-3.87447	0.480347	0.698873
ENSG00000127951	FGL2	0	0.021	0.023	0	0	0	-3.87447	0.645455	0.811962
ENSG00000141314	RHBDL3	0	0	0.044	0	0	0	-3.87447	0.645455	0.811962
ENSG00000101204	CHRNA4	0	0.044	0	0	0	0	-3.87447	0.813661	0.891549
ENSG00000162068	NTN3	0	0	0.044	0	0	0	-3.87447	0.813661	0.891549
ENSG00000166448	TMEM130	0	0	0.043	0	0	0	-3.8413	0.813661	0.891549
ENSG00000174343	CHRNA9	0	0	0.043	0	0	0	-3.8413	0.813661	0.891549
ENSG00000203740	NTMT2	0	0.043	0	0	0	0	-3.8413	0.813661	0.891549
ENSG00000273514	FOXD4L6	0	0	0.043	0	0	0	-3.8413	0.813661	0.891549
ENSG00000153823	PID1	0.043	0	0	0	0	0	-3.8413	0.813661	0.891549
ENSG00000114251	WNT5A	0	0.239	0.017	0	0.018	0	-3.83007	0.307007	0.527943
ENSG00000170324	FRMPD2	0	0	0.042	0	0	0	-3.80735	0.645455	0.811962
ENSG00000123584	MAGEA9	0	0.042	0	0	0	0	-3.80735	0.813661	0.891549
ENSG00000150681	RGS18	0	0.042	0	0	0	0	-3.80735	0.813661	0.891549
ENSG00000117643	MAN1C1	0.042	0	0	0	0	0	-3.80735	0.813661	0.891549
ENSG00000149742	SLC22A9	0	0	0.041	0	0	0	-3.77259	0.813661	0.891549
ENSG00000172348	RCAN2	0.42	0.028	0	0	0.033	0	-3.76296	0.0656063	0.167103
ENSG00000163377	TAFA4	0	0.04	0	0	0	0	-3.73697	0.813661	0.891549
ENSG00000165731	RET	0	0.04	0	0	0	0	-3.73697	0.813661	0.891549
ENSG00000168955	TM4SF20	0	0	0.04	0	0	0	-3.73697	0.813661	0.891549
ENSG00000204694	OR11A1	0	0	0.04	0	0	0	-3.73697	0.813661	0.891549
ENSG00000085741	WNT11	12.519	11.919	12.692	0.693	1.328	0.795	-3.72087	2.5957e-36	2.24095e-34
ENSG00000027644	INSRR	0.02	0	0.019	0	0	0	-3.70044	0.645455	0.811962
ENSG00000133116	KL	0.021	0.018	0	0	0	0	-3.70044	0.645455	0.811962
ENSG00000158955	WNT9B	0	0	0.039	0	0	0	-3.70044	0.645455	0.811962
ENSG00000204291	COL15A1	0.039	0	0	0	0	0	-3.70044	0.645455	0.811962
ENSG00000124249	KCNK15	0	0	0.039	0	0	0	-3.70044	0.813661	0.891549
ENSG00000179477	ALOX12B	0	0	0.039	0	0	0	-3.70044	0.813661	0.891549
ENSG00000172568	FNDC9	0.03	0.009	0	0	0	0	-3.70044	0.813661	0.891549
ENSG00000212807	OR2A42	0	0.166	0.106	0	0.021	0	-3.69515	0.0548313	0.145288
ENSG00000153707	PTPRD	0.038	0	0	0	0	0	-3.66297	0.51984	0.728281
ENSG00000139549	DHH	0	0.038	0	0	0	0	-3.66297	0.645455	0.811962
ENSG00000170209	ANKK1	0	0	0.038	0	0	0	-3.66297	0.813661	0.891549
ENSG00000173838	MARCHF10	0	0.038	0	0	0	0	-3.66297	0.813661	0.891549
ENSG00000187033	SAMD7	0	0.038	0	0	0	0	-3.66297	0.813661	0.891549
ENSG00000241644	INMT	0	0	0.038	0	0	0	-3.66297	0.813661	0.891549
ENSG00000114948	ADAM23	0.038	0	0	0	0	0	-3.66297	0.813661	0.891549
ENSG00000198121	LPAR1	0.038	0	0	0	0	0	-3.66297	0.813661	0.891549
ENSG00000080007	DDX43	0	0.037	0	0	0	0	-3.62449	0.813661	0.891549
ENSG00000122194	PLG	0	0.037	0	0	0	0	-3.62449	0.813661	0.891549
ENSG00000213171	LINGO4	0	0	0.037	0	0	0	-3.62449	0.813661	0.891549
ENSG00000284874	-	0	0	0.037	0	0	0	-3.62449	0.813661	0.891549
ENSG00000057149	SERPINB3	74.775	66.403	64.794	4.177	6.281	6.319	-3.61789	2.60236e-153	3.03306e-150
ENSG00000173610	UGT2A1	0	0.036	0	0	0	0	-3.58496	0.813661	0.891549
ENSG00000185056	C5orf47	0	0.036	0	0	0	0	-3.58496	0.813661	0.891549
ENSG00000198488	B3GNT6	0	0.036	0	0	0	0	-3.58496	0.813661	0.891549
ENSG00000164707	SLC13A4	0.036	0	0	0	0	0	-3.58496	0.813661	0.891549
ENSG00000186334	SLC36A3	0.036	0	0	0	0	0	-3.58496	0.813661	0.891549
ENSG00000122863	CHST3	0.46	0.584	0.603	0.016	0.061	0.062	-3.56668	2.69828e-08	3.00531e-07
ENSG00000146166	LGSN	0	0.035	0	0	0	0	-3.54432	0.645455	0.811962
ENSG00000109472	CPE	0	0.035	0	0	0	0	-3.54432	0.813661	0.891549
ENSG00000203730	TEDDM1	0	0.035	0	0	0	0	-3.54432	0.813661	0.891549
ENSG00000128011	LRFN1	0.69	1.233	1.25	0.092	0.059	0.121	-3.54417	4.40969e-08	4.79047e-07
ENSG00000182111	ZNF716	0.04	0.104	0.317	0	0.04	0	-3.52669	0.0161716	0.0528908
ENSG00000181036	FCRL6	0.277	0.127	0.205	0	0.053	0	-3.52238	0.123037	0.271996
ENSG00000289747	-	0.091	0	1.268	0.119	0	0	-3.51351	0.0930805	0.219131
ENSG00000120262	CCDC170	0	0.034	0	0	0	0	-3.5025	0.645455	0.811962
ENSG00000251322	SHANK3	0	0	0.034	0	0	0	-3.5025	0.645455	0.811962
ENSG00000004848	ARX	0	0	0.034	0	0	0	-3.5025	0.813661	0.891549
ENSG00000177599	ZNF491	0	0	0.034	0	0	0	-3.5025	0.813661	0.891549
ENSG00000276547	PCDHGB5	0	0.034	0	0	0	0	-3.5025	0.813661	0.891549
ENSG00000179348	GATA2	93.724	92.172	115.59	10.04	7.37	9.523	-3.48464	8.23877e-242	2.68864e-238
ENSG00000189283	FHIT	0.685	0	0.031	0	0.064	0	-3.48382	0.383477	0.609612
ENSG00000189064	GAGE2A	1.291	1.614	1.395	0.197	0	0.193	-3.46279	0.00959632	0.0341437
ENSG00000164841	TMEM74	0.033	0	0	0	0	0	-3.45943	0.645455	0.811962
ENSG00000148826	NKX6-2	0	0.033	0	0	0	0	-3.45943	0.813661	0.891549
ENSG00000159650	UROC1	0	0.033	0	0	0	0	-3.45943	0.813661	0.891549
ENSG00000284713	SMIM38	0	0.033	0	0	0	0	-3.45943	0.813661	0.891549
ENSG00000111704	NANOG	0.118	0	0.112	0.021	0	0	-3.45317	0.783639	0.891549
ENSG00000166741	NNMT	45.212	50.634	50.143	4.445	4.915	4.17	-3.43163	8.51156e-124	8.16959e-121
ENSG00000113073	SLC4A9	0	0.032	0	0	0	0	-3.41504	0.813661	0.891549
ENSG00000124615	MOCS1	0	0.032	0	0	0	0	-3.41504	0.813661	0.891549
ENSG00000134538	SLCO1B1	0	0.032	0	0	0	0	-3.41504	0.813661	0.891549
ENSG00000151655	ITIH2	0	0.032	0	0	0	0	-3.41504	0.813661	0.891549
ENSG00000185176	AQP12B	0	0	0.032	0	0	0	-3.41504	0.813661	0.891549
ENSG00000111700	SLCO1B3	0.971	0.557	0.68	0	0.21	0	-3.39428	0.000317431	0.00169987
ENSG00000136250	AOAH	2.996	3.848	4.123	0.329	0.45	0.277	-3.37649	6.77414e-16	1.72171e-14
ENSG00000173320	STOX2	0	0.034	0.184	0.021	0	0	-3.37587	0.482168	0.699589
ENSG00000169855	ROBO1	0.074	0.094	0.06	0	0.022	0	-3.37346	0.0365154	0.104238
ENSG00000019505	SYT13	0.359	0.436	0.697	0.042	0.081	0.021	-3.37311	9.36555e-06	6.91938e-05
ENSG00000041515	MYO16	0.087	0.013	0.055	0	0.015	0	-3.36923	0.268726	0.480299
ENSG00000119535	CSF3R	0	0.031	0	0	0	0	-3.36923	0.813661	0.891549
ENSG00000171956	FOXB1	0	0.031	0	0	0	0	-3.36923	0.813661	0.891549
ENSG00000180440	SERTM1	0	0	0.031	0	0	0	-3.36923	0.813661	0.891549
ENSG00000188000	OR7D2	0	0	0.031	0	0	0	-3.36923	0.813661	0.891549
ENSG00000165935	SMCO2	0.457	0.452	0	0	0.088	0	-3.3687	0.0992508	0.231024
ENSG00000172828	CES3	0.338	0.384	0.548	0	0.055	0.068	-3.3681	0.00730661	0.02701
ENSG00000168280	KIF5C	0.03	0	0	0	0	0	-3.32193	0.645455	0.811962
ENSG00000079156	OSBPL6	0	0	0.03	0	0	0	-3.32193	0.813661	0.891549
ENSG00000169174	PCSK9	0	0	0.03	0	0	0	-3.32193	0.813661	0.891549
ENSG00000205683	DPF3	0	0	0.03	0	0	0	-3.32193	0.813661	0.891549
ENSG00000149451	ADAM33	0.03	0	0	0	0	0	-3.32193	0.813661	0.891549
ENSG00000257767	-	0.433	0.334	0.612	0	0	0.138	-3.32088	0.0745069	0.184537
ENSG00000122367	LDB3	0.182	0	0.255	0.044	0	0	-3.31206	0.171518	0.347788
ENSG00000164684	ZNF704	4.508	5.092	4.803	0.397	0.642	0.412	-3.31125	3.37184e-81	1.30996e-78
ENSG00000120949	TNFRSF8	0.305	0.037	0.087	0	0.044	0	-3.2854	0.0825595	0.199534
ENSG00000244509	APOBEC3C	5.168	4.193	4.013	0.539	0.239	0.596	-3.28298	1.48561e-15	3.6784e-14
ENSG00000144749	LRIG1	19.1	18.022	19.146	2.032	2.083	1.67	-3.28193	2.66114e-143	2.89479e-140
ENSG00000066336	SPI1	0	0.029	0	0	0	0	-3.27302	0.813661	0.891549
ENSG00000183185	GABRR3	0	0.029	0	0	0	0	-3.27302	0.813661	0.891549
ENSG00000122574	WIPF3	0.029	0	0	0	0	0	-3.27302	0.813661	0.891549
ENSG00000154734	ADAMTS1	0.029	0	0	0	0	0	-3.27302	0.813661	0.891549
ENSG00000198842	STYXL2	0.029	0	0	0	0	0	-3.27302	0.813661	0.891549
ENSG00000221890	NPTXR	0.106	0.124	0.117	0	0.036	0	-3.26887	0.0231298	0.0717098
ENSG00000065675	PRKCQ	0.319	0.223	0.126	0	0	0.07	-3.25442	0.0204964	0.0646261
ENSG00000117477	CCDC181	0.33	0.047	0.156	0	0	0.056	-3.25064	0.210202	0.402047
ENSG00000198844	ARHGEF15	0	0	0.028	0	0	0	-3.22239	0.813661	0.891549
ENSG00000163749	CCDC158	0.028	0	0	0	0	0	-3.22239	0.813661	0.891549
ENSG00000147036	LANCL3	0.711	0.053	0.029	0.087	0	0	-3.18823	0.0118632	0.0409417
ENSG00000072952	IRAG1	1.241	1.07	0.837	0.129	0.18	0.037	-3.18559	1.05598e-08	1.2396e-07
ENSG00000163207	IVL	0.67	0.669	0.904	0	0.147	0.1	-3.18285	0.000514109	0.00262448
ENSG00000148677	ANKRD1	0.518	1.308	0.38	0.184	0.059	0	-3.1824	0.00224427	0.0096929
ENSG00000067842	ATP2B3	0	0.027	0	0	0	0	-3.16993	0.813661	0.891549
ENSG00000113205	PCDHB3	0	0.027	0	0	0	0	-3.16993	0.813661	0.891549
ENSG00000165449	SLC16A9	0	0	0.027	0	0	0	-3.16993	0.813661	0.891549
ENSG00000196427	NBPF4	0	0.027	0	0	0	0	-3.16993	0.813661	0.891549
ENSG00000120328	PCDHB12	0.027	0	0	0	0	0	-3.16993	0.813661	0.891549
ENSG00000139209	SLC38A4	0.027	0	0	0	0	0	-3.16993	0.813661	0.891549
ENSG00000055813	CCDC85A	0.05	0.153	0.024	0	0.026	0	-3.12611	0.105836	0.242854
ENSG00000172146	OR1A1	0	0	0.026	0	0	0	-3.11548	0.813661	0.891549
ENSG00000215029	TCP11X2	0	0.026	0	0	0	0	-3.11548	1	1
ENSG00000268235	TCP11X1	0	0.026	0	0	0	0	-3.11548	1	1
ENSG00000205809	KLRC2	0.306	0.674	1.409	0	0	0.28	-3.09291	0.00835341	0.0303434
ENSG00000170909	OSCAR	0.2	0.099	0.211	0.06	0	0	-3.08746	0.15941	0.329762
ENSG00000283563	-	0	0.025	0	0	0	0	-3.05889	0.813661	0.891549
ENSG00000100626	GALNT16	0.025	0	0	0	0	0	-3.05889	0.813661	0.891549
ENSG00000170178	HOXD12	0	0.353	0	0.043	0	0	-3.03726	0.515994	0.728281
ENSG00000170482	SLC23A1	0.763	0.51	0.636	0.048	0.046	0.141	-3.02208	0.00171399	0.00766013
ENSG00000095627	TDRD1	0	0.024	0	0	0	0	-3	0.813661	0.891549
ENSG00000150394	CDH8	0	0	0.024	0	0	0	-3	0.813661	0.891549
ENSG00000205929	C21orf62	0	0	0.024	0	0	0	-3	0.813661	0.891549
ENSG00000182261	NLRP10	0.024	0	0	0	0	0	-3	0.813661	0.891549
ENSG00000172296	SPTLC3	2.738	3.108	2.585	0.018	0.971	0.07	-2.993	1.53058e-13	3.14539e-12
ENSG00000131378	RFTN1	0.191	0.134	0	0.041	0	0	-2.98674	0.152229	0.318737
ENSG00000233436	BTBD18	0	0	0.301	0.038	0	0	-2.98569	0.43606	0.661828
ENSG00000179954	SSC5D	0	0.122	0.329	0	0.035	0.022	-2.98409	0.0687452	0.173479
ENSG00000285901	-	1.201	0	3.179	0.569	0	0	-2.94443	0.382716	0.609612
ENSG00000118094	TREH	0.214	0	0.139	0.046	0	0	-2.93996	0.15362	0.32062
ENSG00000004939	SLC4A1	0	0.023	0	0	0	0	-2.9386	0.813661	0.891549
ENSG00000185974	GRK1	0	0	0.023	0	0	0	-2.9386	0.813661	0.891549
ENSG00000255587	RAB44	0	0	0.023	0	0	0	-2.9386	0.813661	0.891549
ENSG00000261678	SCRT1	0	0.023	0	0	0	0	-2.9386	0.813661	0.891549
ENSG00000120784	ZFP30	0.023	0	0	0	0	0	-2.9386	0.813661	0.891549
ENSG00000197629	MPEG1	0.023	0	0	0	0	0	-2.9386	0.813661	0.891549
ENSG00000173227	SYT12	11.041	12.163	9.685	1.745	1.65	0.927	-2.92783	5.43607e-52	8.78221e-50
ENSG00000235098	ANKRD65	0.126	0.11	0.249	0	0.064	0	-2.92184	0.125485	0.276096
ENSG00000231274	SBK3	0.486	1.205	0.23	0.086	0.083	0.085	-2.91896	0.0161781	0.052891
ENSG00000188452	CERKL	0	0.592	0.091	0	0	0.092	-2.89218	0.111476	0.252667
ENSG00000257046	SLCO1B3-SLCO1B7	0.318	0.079	0.27	0.09	0	0	-2.88969	0.0787281	0.19277
ENSG00000198795	ZNF521	0.195	0.907	1.054	0.158	0.108	0.025	-2.88927	0.00437983	0.017325
ENSG00000141449	GREB1L	0	0	0.022	0	0	0	-2.87447	0.645455	0.811962
ENSG00000132297	HHLA1	0	0.022	0	0	0	0	-2.87447	0.813661	0.891549
ENSG00000165023	DIRAS2	0	0.022	0	0	0	0	-2.87447	0.813661	0.891549
ENSG00000206384	COL6A6	0	0	0.022	0	0	0	-2.87447	0.813661	0.891549
ENSG00000012817	KDM5D	0.022	0	0	0	0	0	-2.87447	0.813661	0.891549
ENSG00000076641	PAG1	0.24	0.293	0.272	0.02	0.02	0.07	-2.87149	9.96666e-06	7.3255e-05
ENSG00000011677	GABRA3	1.739	1.08	0.981	0.12	0.201	0.206	-2.85012	2.99256e-08	3.31497e-07
ENSG00000187260	WDR86	0.072	0.126	0.341	0.077	0	0	-2.80735	0.165847	0.339157
ENSG00000167080	B4GALNT2	0	0.01	0.011	0	0	0	-2.80735	0.645455	0.811962
ENSG00000102468	HTR2A	0	0	0.021	0	0	0	-2.80735	0.813661	0.891549
ENSG00000125735	TNFSF14	0	0.021	0	0	0	0	-2.80735	0.813661	0.891549
ENSG00000165152	PGAP4	0	0.021	0	0	0	0	-2.80735	0.813661	0.891549
ENSG00000189184	PCDH18	0	0	0.021	0	0	0	-2.80735	0.813661	0.891549
ENSG00000196361	ELAVL3	0	0	0.021	0	0	0	-2.80735	0.813661	0.891549
ENSG00000145794	MEGF10	0.136	0.059	0	0	0.028	0	-2.79998	0.106636	0.244413
ENSG00000215343	ZNF705D	0.196	0.077	0.123	0	0.057	0	-2.79647	0.0757654	0.187143
ENSG00000204624	DISP3	0.138	0	0	0	0.02	0	-2.7866	0.799457	0.891549
ENSG00000187955	COL14A1	0.05	0	0.039	0	0	0.013	-2.77529	0.378114	0.605025
ENSG00000162433	AK4	45.516	49.014	50.273	7.272	7.486	6.51	-2.76734	1.01852e-129	1.0387e-126
ENSG00000137709	POU2F3	1.418	2.742	2.093	0.227	0.398	0.297	-2.76171	1.12538e-08	1.31633e-07
ENSG00000155749	FLACC1	0.412	0.388	0.471	0	0.129	0.061	-2.74189	0.0754042	0.186448
ENSG00000109339	MAPK10	1.138	1.291	1.166	0.066	0.326	0.147	-2.73763	0.000145144	0.00085008
ENSG00000162753	SLC9C2	0	0.02	0	0	0	0	-2.73697	0.813661	0.891549
ENSG00000145242	EPHA5	0.02	0	0	0	0	0	-2.73697	0.813661	0.891549
ENSG00000173406	DAB1	0.02	0	0	0	0	0	-2.73697	0.813661	0.891549
ENSG00000100433	KCNK10	0	0.012	0.081	0	0	0.014	-2.7318	0.611831	0.806664
ENSG00000264324	-	0	0.158	0.021	0	0	0.027	-2.72893	0.135087	0.291755
ENSG00000276903	H2AC16	0.854	0.374	0.202	0	0.218	0	-2.71362	0.210202	0.402047
ENSG00000196139	AKR1C3	52.773	55.873	53.055	8.601	8.054	8.095	-2.70783	1.55995e-77	5.30287e-75
ENSG00000133710	SPINK5	2.949	2.535	3.097	0.588	0.461	0.266	-2.70608	2.77578e-15	6.72994e-14
ENSG00000135577	NMBR	0.1	0.088	0.032	0	0.034	0	-2.6939	0.208471	0.399674
ENSG00000285708	-	0.277	0	0	0.043	0	0	-2.68748	0.645455	0.811962
ENSG00000137265	IRF4	0.535	0	0.121	0.083	0.02	0	-2.67105	0.886175	0.936191
ENSG00000181778	TMEM252	0.408	0.143	0	0.087	0	0	-2.66297	0.240412	0.443745
ENSG00000115665	SLC5A7	0	0	0.019	0	0	0	-2.66297	0.813661	0.891549
ENSG00000134042	MRO	0	0	0.019	0	0	0	-2.66297	0.813661	0.891549
ENSG00000137571	SLCO5A1	0.081	0.171	0	0	0.04	0	-2.65535	0.190549	0.376871
ENSG00000183971	NPW	0	0	0.907	0	0	0.144	-2.65503	0.282044	0.497841
ENSG00000174038	C9orf131	0.631	0.152	0.061	0	0.066	0.068	-2.65501	0.45827	0.682585
ENSG00000175344	CHRNA7	0.032	0.201	0	0	0	0.037	-2.65473	0.383477	0.609612
ENSG00000177688	SUMO4	0.202	0	0.478	0.108	0	0	-2.6545	0.240412	0.443745
ENSG00000188958	UTS2B	2.346	3.387	2.266	0.249	0.879	0.16	-2.63469	6.37824e-07	5.87987e-06
ENSG00000102837	OLFM4	0.217	0.253	0.24	0.077	0	0.038	-2.62619	0.0345723	0.0996496
ENSG00000168916	ZNF608	5.31	4.594	5.199	1.102	0.648	0.701	-2.62339	4.90574e-28	3.00928e-26
ENSG00000169783	LINGO1	0.154	0.462	0.036	0.106	0	0	-2.62081	0.0810455	0.196789
ENSG00000284797	CIST1	2	2.013	1.477	0.897	0	0	-2.61363	0.00430077	0.0170371
ENSG00000168461	RAB31	0.158	0.315	0.527	0.084	0.08	0	-2.60823	0.0806027	0.196208
ENSG00000204577	LILRB3	0.113	0.296	0.106	0.046	0	0.039	-2.59904	0.0705639	0.17711
ENSG00000180447	GAS1	0.065	0.115	0.031	0.035	0	0	-2.59182	0.210202	0.402047
ENSG00000173930	SLCO4C1	0	0.018	0	0	0	0	-2.58496	0.813661	0.891549
ENSG00000175426	PCSK1	0	0.018	0	0	0	0	-2.58496	0.813661	0.891549
ENSG00000102383	ZDHHC15	0.018	0	0	0	0	0	-2.58496	0.813661	0.891549
ENSG00000158270	COLEC12	0.018	0	0	0	0	0	-2.58496	0.813661	0.891549
ENSG00000269026	-	0	1.983	1.637	0.326	0.282	0	-2.57385	0.0707504	0.17736
ENSG00000064201	TSPAN32	0.309	0.146	0.195	0.11	0	0	-2.56294	0.204345	0.393984
ENSG00000069122	ADGRF5	0.218	0.27	0.287	0	0.056	0.076	-2.55366	0.00293613	0.0122529
ENSG00000105219	CCNP	0.115	0.051	0.197	0.062	0	0	-2.54963	0.268726	0.480299
ENSG00000016602	CLCA4	3.558	3.73	3.242	0.512	0.917	0.37	-2.54924	8.1045e-15	1.9042e-13
ENSG00000167653	PSCA	14.448	14.6	14.047	1.564	1.951	3.895	-2.53998	1.57852e-16	4.31436e-15
ENSG00000151490	PTPRO	5.345	5.818	7.639	0.818	1.249	1.178	-2.5346	1.21817e-21	4.96924e-20
ENSG00000258465	-	0	0.428	2.545	0	0	0.517	-2.52368	0.437908	0.663511
ENSG00000215018	COL28A1	0.381	0.063	0.126	0.075	0	0.025	-2.51096	0.339706	0.566634
ENSG00000127955	GNAI1	15.228	16.751	18.3	2.24	3.183	3.438	-2.50441	3.68955e-48	5.28091e-46
ENSG00000049249	TNFRSF9	0	0	0.017	0	0	0	-2.5025	0.813661	0.891549
ENSG00000101746	NOL4	0	0.017	0	0	0	0	-2.5025	0.813661	0.891549
ENSG00000185038	MROH2A	0.155	0.151	2.303	0.144	0.118	0.203	-2.48819	0.938432	0.970121
ENSG00000082497	SERTAD4	0.611	0.879	0.689	0.105	0.181	0.103	-2.48582	2.09156e-06	1.74746e-05
ENSG00000181333	HEPHL1	0.372	0.589	0.285	0.057	0	0.167	-2.47573	0.000609511	0.00306957
ENSG00000137463	MGARP	0.336	0	0.159	0.09	0	0	-2.45943	0.300449	0.521092
ENSG00000197953	AADACL2	0.021	0	0.1	0	0.022	0	-2.45943	0.307007	0.527943
ENSG00000162511	LAPTM5	5.248	6.37	5.497	0.453	1.207	1.487	-2.44321	5.11287e-14	1.1094e-12
ENSG00000057704	TMCC3	5.122	4.652	5.309	0.995	0.977	0.807	-2.44029	3.87538e-35	3.2764e-33
ENSG00000150594	ADRA2A	0.584	0.859	0.803	0.254	0.163	0	-2.42924	0.000152697	0.000887624
ENSG00000107018	RLN1	0.306	0.268	0	0	0	0.107	-2.42344	0.298794	0.51938
ENSG00000185518	SV2B	0	0.016	0	0	0	0	-2.41504	0.645455	0.811962
ENSG00000135824	RGS8	0	0.016	0	0	0	0	-2.41504	0.813661	0.891549
ENSG00000091428	RAPGEF4	0.028	0.121	0	0	0.028	0	-2.41181	0.307007	0.527943
ENSG00000156299	TIAM1	0.088	0.098	0.122	0	0.058	0	-2.40881	0.10315	0.237593
ENSG00000170379	TCAF2	0.529	0.45	0.441	0	0.133	0.137	-2.39486	0.00371915	0.015025
ENSG00000197506	SLC28A3	9.397	9.219	10.921	1.901	1.695	2.065	-2.38339	1.234e-53	2.09741e-51
ENSG00000177807	KCNJ10	0.142	0.156	0.137	0.084	0	0	-2.37255	0.0606943	0.157548
ENSG00000119699	TGFB3	1.083	0.345	0.312	0.097	0	0.242	-2.35973	0.000953757	0.00456243
ENSG00000197172	MAGEA6	11.796	12.905	15.052	3.868	2.696	1.205	-2.35526	1.20221e-26	6.76429e-25
ENSG00000147231	RADX	0.036	0	0.101	0	0.027	0	-2.34314	0.482427	0.699589
ENSG00000099260	PALMD	22.021	17.824	21.555	4.019	3.648	4.449	-2.34133	9.09327e-57	1.72529e-54
ENSG00000256977	LIMS3	0.045	0.104	0.222	0	0.074	0	-2.32582	0.210202	0.402047
ENSG00000128709	HOXD9	0	0.144	0.728	0.059	0	0.115	-2.32524	0.119359	0.265338
ENSG00000036530	CYP46A1	0	0	0.015	0	0	0	-2.32193	0.813661	0.891549
ENSG00000275221	H2AC15	0.415	0.908	0.785	0	0.424	0	-2.31374	0.166907	0.34064
ENSG00000116852	KIF21B	10.471	10.841	11.917	2.303	2.221	2.168	-2.31193	1.03366e-95	6.24674e-93
ENSG00000041982	TNC	41.342	44.469	52.539	9.838	10.814	7.601	-2.29185	6.84153e-178	1.24037e-174
ENSG00000166394	CYB5R2	1.572	0.433	0.504	0.263	0.168	0.086	-2.27888	0.0596317	0.155508
ENSG00000138411	HECW2	0.046	0.026	0.175	0.051	0	0	-2.27594	0.231413	0.431984
ENSG00000173389	IQCF1	0	0	0.682	0	0.141	0	-2.27408	0.419356	0.643771
ENSG00000219073	CELA3B	0.454	0	0.107	0	0.116	0	-2.27388	0.383477	0.609612
ENSG00000142606	MMEL1	2.079	1.237	3.801	0.056	0.111	1.308	-2.27055	0.109721	0.24966
ENSG00000215187	CIMIP2B	0.391	0	0.109	0.104	0	0	-2.26534	0.383477	0.609612
ENSG00000133328	PLAAT2	0.837	0.854	0.395	0.149	0.285	0	-2.26497	0.0931377	0.219234
ENSG00000198959	TGM2	443.703	438.674	467.337	90.952	93.246	97.453	-2.26067	1.04242e-266	5.66971e-263
ENSG00000152430	BOLL	0.3	0.361	0.071	0	0.153	0	-2.25831	0.0837528	0.201622
ENSG00000002745	WNT16	0.356	0.087	0.124	0.035	0.085	0	-2.24031	0.121231	0.268987
ENSG00000175514	GPR152	0.216	0	0.477	0	0.147	0	-2.23704	0.242629	0.446646
ENSG00000148735	PLEKHS1	0.213	0.027	0	0	0.051	0	-2.23447	0.999999	1
ENSG00000159224	GIP	0.719	0	0	0.153	0	0	-2.23246	0.419356	0.643771
ENSG00000139351	SYCP3	0.482	0	0	0.103	0	0	-2.22639	0.419356	0.643771
ENSG00000187627	RGPD1	0	0	0.014	0	0	0	-2.22239	0.813661	0.891549
ENSG00000197106	SLC6A17	0	0.014	0	0	0	0	-2.22239	0.813661	0.891549
ENSG00000025039	RRAGD	0.025	0	0.096	0	0.026	0	-2.21842	0.383477	0.609612
ENSG00000205177	C11orf91	0	0.586	0	0	0.126	0	-2.21748	0.799457	0.891549
ENSG00000160471	COX6B2	0.276	0.139	0.373	0	0.067	0.104	-2.2042	0.134291	0.290499
ENSG00000133561	GIMAP6	0.06	0	0.198	0.056	0	0	-2.20387	0.290692	0.508492
ENSG00000256671	LIMS4	0.301	0.551	0.989	0	0.347	0.056	-2.19164	0.0287096	0.0854222
ENSG00000183665	TRMT12	0.047	0	0.176	0	0	0.049	-2.18619	0.383477	0.609612
ENSG00000270765	GAS2L2	0.03	0.053	0.058	0	0.031	0	-2.18536	0.346649	0.574183
ENSG00000196549	MME	0.161	0.025	0	0	0.041	0	-2.18161	0.383477	0.609612
ENSG00000130988	RGN	0.152	0	0.215	0.081	0	0	-2.17979	0.378114	0.605025
ENSG00000049089	COL9A2	0.072	0.032	0.068	0.038	0	0	-2.17834	0.346649	0.574183
ENSG00000256043	CTSO	2.52	2.926	2.917	1.057	0.37	0.439	-2.16407	1.88097e-09	2.41858e-08
ENSG00000285188	PDE4C	0.884	0.658	0.667	0.049	0.246	0.198	-2.16373	9.38944e-06	6.93226e-05
ENSG00000058056	USP13	171.908	48.584	48.565	19.274	20.693	20.284	-2.15885	9.24821e-07	8.27773e-06
ENSG00000184350	MRGPRE	0.15	0.066	0.261	0.107	0	0	-2.15638	0.092686	0.218359
ENSG00000102001	CACNA1F	0.018	0.015	0.05	0	0	0.019	-2.12711	0.350654	0.578702
ENSG00000144152	FBLN7	0.278	0.458	0.504	0	0.284	0	-2.12638	0.19301	0.379974
ENSG00000255330	-	0	0	0.013	0	0	0	-2.11548	0.645455	0.811962
ENSG00000164270	HTR4	0	0.013	0	0	0	0	-2.11548	0.813661	0.891549
ENSG00000223731	SUPT20HL1	0	0.013	0	0	0	0	-2.11548	0.813661	0.891549
ENSG00000143921	ABCG8	0.014	0.088	0.027	0	0	0.03	-2.10434	0.216776	0.411918
ENSG00000174236	REP15	0.269	0.94	1.184	0.191	0.366	0	-2.10307	0.0429398	0.118734
ENSG00000187210	GCNT1	0.64	0.659	0.373	0.1	0.211	0.079	-2.10003	0.000154299	0.000895453
ENSG00000105426	PTPRS	0	0.057	0.02	0	0.018	0	-2.09686	0.482427	0.699589
ENSG00000166670	MMP10	0	0.154	0.111	0.062	0	0	-2.09565	0.378114	0.605025
ENSG00000116106	EPHA4	0.016	0.085	0.031	0	0.031	0	-2.0902	0.131952	0.286654
ENSG00000265107	GJA5	3.948	3.717	4.562	0.414	1.586	0.89	-2.08093	3.36675e-17	9.82741e-16
ENSG00000154133	ROBO4	0.024	0.063	0.023	0.026	0	0	-2.08092	0.350654	0.578702
ENSG00000204021	LIPK	1.106	0.484	0.523	0.337	0	0.166	-2.07066	0.0424931	0.117738
ENSG00000198643	FAM3D	6.04	7.073	4.31	1.347	1.556	1.259	-2.06564	2.35823e-07	2.30414e-06
ENSG00000146221	TCTE1	0.067	0.198	0.032	0.036	0	0.035	-2.06457	0.528383	0.734819
ENSG00000184867	ARMCX2	0	0.034	0.128	0	0.039	0	-2.05445	0.783639	0.891549
ENSG00000275379	H3C11	1.435	0.179	0.194	0.437	0	0	-2.04869	0.267817	0.47969
ENSG00000030419	IKZF2	7.07	7.013	7.377	1.248	1.635	2.308	-2.04757	1.14428e-55	2.07459e-53
ENSG00000057657	PRDM1	1.004	2.229	2.064	0.375	0.682	0.231	-2.04004	0.000279208	0.00152216
ENSG00000106538	RARRES2	6.397	3.627	4.266	0.407	0.52	2.55	-2.03909	0.000475454	0.00244423
ENSG00000133800	LYVE1	0	0.139	0	0.034	0	0	-2.03148	0.419356	0.643771
ENSG00000139547	RDH16	0.182	0	0.344	0.129	0	0	-2.02769	0.28638	0.503107
ENSG00000213215	OR2F1	0	0	0.089	0	0	0.022	-2.0163	0.999998	1
ENSG00000106327	TFR2	0.576	0.25	0.222	0.1	0.048	0.112	-2.01106	0.0424325	0.11763
ENSG00000139304	PTPRQ	0	0	0.012	0	0	0	-2	0.813661	0.891549
ENSG00000170099	SERPINA6	0.139	0.061	0.395	0.149	0	0	-1.99758	0.258817	0.46912
ENSG00000288702	UGT1A3	1.932	0.695	1.768	0.511	0.105	0.492	-1.98791	0.000305123	0.00164259
ENSG00000158553	POM121L2	0.106	0	0	0	0.027	0	-1.97303	0.515994	0.728281
ENSG00000197584	KCNMB2	0.136	0.278	0.129	0	0.139	0	-1.96587	0.186378	0.371043
ENSG00000214140	PRCD	0.207	0	0	0	0.053	0	-1.96557	0.515994	0.728281
ENSG00000088280	ASAP3	4.824	4.506	5.61	1.49	1.356	1.013	-1.95288	4.72909e-15	1.12814e-13
ENSG00000134198	TSPAN2	0.423	0.484	0.121	0	0.098	0.168	-1.95034	0.197509	0.385225
ENSG00000180611	MB21D2	4.167	3.734	3.589	1.074	1.064	0.845	-1.94554	3.96773e-13	7.72571e-12
ENSG00000101017	CD40	0.25	0	0	0.065	0	0	-1.94342	0.799457	0.891549
ENSG00000196408	NOXO1	11.383	13.704	12.853	4.308	1.069	4.52	-1.93866	1.76319e-16	4.77115e-15
ENSG00000174004	NRROS	0.081	0	0.076	0	0.041	0	-1.93707	0.479156	0.698873
ENSG00000168874	ATOH8	0.055	0	0.017	0	0.019	0	-1.922	0.482427	0.699589
ENSG00000142623	PADI1	61.612	64.855	69.866	18.224	16.917	16.689	-1.92144	3.81365e-111	2.70554e-108
ENSG00000163092	XIRP2	0	0	0.034	0	0	0.009	-1.91754	0.999998	1
ENSG00000071575	TRIB2	37.103	41.986	41.652	9.698	10.299	12.037	-1.91424	5.1696e-59	1.05441e-56
ENSG00000137561	TTPA	0.117	0.171	0.333	0.125	0	0.041	-1.90341	0.125051	0.275291
ENSG00000198933	TBKBP1	0.584	0.081	0.178	0.066	0.031	0.129	-1.89921	0.789932	0.891549
ENSG00000163629	PTPN13	19.183	18.972	20.272	5.136	5.506	5.091	-1.89284	4.84651e-96	3.04156e-93
ENSG00000184156	KCNQ3	1.884	2.098	2.34	0.376	0.672	0.656	-1.89146	4.93655e-16	1.27452e-14
ENSG00000124406	ATP8A1	4.451	4.479	4.108	1.176	1.18	1.169	-1.88703	9.493e-33	7.30648e-31
ENSG00000130595	TNNT3	0.101	0.129	0.184	0	0.112	0	-1.88613	0.451849	0.676927
ENSG00000163354	DCST2	1.294	0.153	0.121	0.136	0.246	0.045	-1.87662	0.406208	0.629568
ENSG00000030304	MUSK	0	0.011	0	0	0	0	-1.87447	0.813661	0.891549
ENSG00000145451	GLRA3	0	0	0.011	0	0	0	-1.87447	0.813661	0.891549
ENSG00000221836	OR2A5	0	0	0.011	0	0	0	-1.87447	0.813661	0.891549
ENSG00000260230	FRRS1L	0	0.011	0	0	0	0	-1.87447	0.813661	0.891549
ENSG00000116329	OPRD1	0.011	0	0	0	0	0	-1.87447	0.813661	0.891549
ENSG00000137699	TRIM29	165.521	162.928	187.427	42.537	56.266	42.599	-1.86722	4.986e-198	1.16224e-194
ENSG00000166596	CFAP52	1.72	0.083	0.045	0.051	0.275	0.181	-1.86591	0.291001	0.508925
ENSG00000255641	-	0.136	0	0.245	0	0.105	0	-1.8594	0.482427	0.699589
ENSG00000064195	DLX3	0.158	0.104	0.037	0.042	0	0.041	-1.84896	0.286202	0.503011
ENSG00000161929	SCIMP	0.143	0.037	0	0	0	0.05	-1.848	0.482427	0.699589
ENSG00000165269	AQP7	0	0.133	0.101	0	0	0.065	-1.848	0.482427	0.699589
ENSG00000156113	KCNMA1	0	0.133	0	0	0.037	0	-1.84583	0.799457	0.891549
ENSG00000176769	TCERG1L	0.315	0.413	0.297	0.084	0.161	0.041	-1.84154	0.0485408	0.13135
ENSG00000182050	MGAT4C	0.013	0	0.019	0.009	0	0	-1.83007	0.339121	0.566196
ENSG00000163491	NEK10	1.892	1.719	1.992	0.48	0.696	0.4	-1.82993	1.6045e-14	3.64632e-13
ENSG00000124091	GCNT7	0.05	0.044	0.094	0.053	0	0	-1.82667	0.451849	0.676927
ENSG00000185483	ROR1	38.198	37.14	38.519	11.455	9.808	10.865	-1.82532	9.28892e-120	7.97723e-117
ENSG00000125430	HS3ST3B1	0.22	0.017	0.045	0	0	0.08	-1.81762	0.503697	0.720696
ENSG00000180509	KCNE1	0	0	0.363	0	0	0.103	-1.81733	1	1
ENSG00000163637	PRICKLE2	0.026	0.057	0.061	0.028	0.013	0	-1.81237	0.198411	0.386242
ENSG00000167619	TMEM145	0.6	0.521	0.423	0.24	0	0.2	-1.8111	0.0276398	0.0827673
ENSG00000184058	TBX1	0	0.587	0.258	0.134	0	0.107	-1.80992	0.15365	0.320644
ENSG00000186226	LCE1E	0	0.157	0.162	0.091	0	0	-1.80962	0.611831	0.806664
ENSG00000166250	CLMP	0.102	0.215	0.058	0.022	0.021	0.064	-1.80928	0.102472	0.236492
ENSG00000170011	MYRIP	0.067	0	0.073	0	0	0.04	-1.80735	0.378114	0.605025
ENSG00000140749	IGSF6	0.038	0.066	0.036	0.04	0	0	-1.80735	0.451849	0.676927
ENSG00000166111	SVOP	0	0.027	0.029	0	0.016	0	-1.80735	0.479156	0.698873
ENSG00000187720	THSD4	13.442	14.326	14.16	4.431	3.793	3.759	-1.80692	5.4828e-82	2.23657e-79
ENSG00000182782	HCAR2	4.805	3.547	4.714	0.829	1.813	1.124	-1.79471	3.52767e-08	3.86835e-07
ENSG00000166126	AMN	0	0.058	0.188	0.071	0	0	-1.79277	0.482427	0.699589
ENSG00000175414	ARL10	0.826	1.659	1.468	0.02	0.553	0.568	-1.79265	0.203796	0.393206
ENSG00000157150	TIMP4	9.138	8.748	8.229	2.756	2.817	1.988	-1.78823	1.34255e-10	1.9789e-09
ENSG00000163053	SLC16A14	0.574	0.353	0.237	0.127	0.146	0.065	-1.784	0.0639402	0.163966
ENSG00000159753	CARMIL2	0	0.076	0.282	0.053	0.051	0	-1.78338	0.570504	0.773744
ENSG00000118515	SGK1	116.818	121.361	129.824	35.839	35.079	36.007	-1.78312	1.58653e-104	1.0355e-101
ENSG00000112041	TULP1	0.053	0.325	0	0	0.054	0.056	-1.78088	0.327458	0.551464
ENSG00000080224	EPHA6	0	0	0.024	0	0	0.007	-1.77761	0.515994	0.728281
ENSG00000150676	CCDC83	0.261	0.228	0.049	0	0.102	0.055	-1.77684	0.158585	0.328755
ENSG00000184898	RBM43	2.169	1.967	3.151	0.552	0.755	0.827	-1.77176	5.50104e-08	5.90687e-07
ENSG00000134489	HRH4	0	0.099	0	0	0.029	0	-1.77138	0.999998	1
ENSG00000072195	SPEG	2.162	2.877	1.499	0.827	0.507	0.586	-1.76774	4.8253e-06	3.73184e-05
ENSG00000169306	IL1RAPL1	0.171	0.125	0.108	0	0.029	0.09	-1.76339	0.168609	0.34317
ENSG00000100285	NEFH	0	0.047	0.051	0.029	0	0	-1.75673	0.479156	0.698873
ENSG00000291316	TMEM276-ZFTRAF1	1.586	4.795	2.97	0	0.736	2.032	-1.75628	0.30455	0.526023
ENSG00000274570	SPDYE10	0.329	0	0.171	0	0.101	0.048	-1.74662	0.329662	0.553891
ENSG00000115461	IGFBP5	0.066	0.087	0.078	0.018	0.051	0	-1.74322	0.168609	0.34317
ENSG00000167964	RAB26	7.209	5.648	7.171	1.769	1.507	2.707	-1.74308	1.04939e-08	1.23276e-07
ENSG00000188869	TMC3	0	0.136	0.021	0.024	0	0.023	-1.74003	0.327458	0.551464
ENSG00000140093	SERPINA10	0.051	0.127	0.039	0.044	0.021	0	-1.73918	0.301856	0.522865
ENSG00000172752	COL6A5	0	0.01	0	0	0	0	-1.73697	0.813661	0.891549
ENSG00000135374	ELF5	6.684	5.634	6.801	2.223	1.995	1.536	-1.73237	3.98815e-12	6.95985e-11
ENSG00000111885	MAN1A1	12.657	13.333	13.3	4.175	3.938	3.741	-1.72879	8.50459e-46	1.10135e-43
ENSG00000262526	-	0	3.235	9.296	0	3.789	0	-1.72561	0.603019	0.801434
ENSG00000179284	DAND5	0.058	0.354	0	0	0	0.125	-1.72072	0.351433	0.57946
ENSG00000120324	PCDHB10	0.125	0	0.089	0.033	0.032	0	-1.7191	0.378304	0.605025
ENSG00000182492	BGN	1.094	1.225	0.992	0.326	0.313	0.367	-1.71864	0.00120011	0.00559969
ENSG00000188672	RHCE	0.086	0.416	0.162	0.202	0	0	-1.71683	0.258817	0.46912
ENSG00000158528	PPP1R9A	2.66	2.82	2.725	1.611	0.515	0.374	-1.71458	7.73773e-33	5.98372e-31
ENSG00000150893	FREM2	5.414	5.379	5.66	1.667	1.48	1.874	-1.7123	1.68143e-54	2.91871e-52
ENSG00000164403	SHROOM1	27.725	33.766	34.448	9.071	9.042	11.194	-1.71087	1.27455e-43	1.54051e-41
ENSG00000143199	ADCY10	0.021	0.256	0.138	0.043	0.041	0.043	-1.70828	1	1
ENSG00000147234	FRMPD3	0.103	0.051	0.153	0.063	0	0.031	-1.70751	0.111205	0.252299
ENSG00000105784	RUNDC3B	0.152	0	0.024	0.027	0	0.027	-1.70454	0.389132	0.615438
ENSG00000165617	DACT1	0.092	0.181	0	0.084	0	0	-1.70044	0.687944	0.844189
ENSG00000203722	RAET1G	0.854	0	0.505	0.305	0.116	0	-1.69065	0.251469	0.459384
ENSG00000166682	TMPRSS5	0.341	0.322	0.549	0.376	0	0	-1.68859	0.0336801	0.0975837
ENSG00000125998	FAM83C	0.325	0.54	0.553	0	0.066	0.374	-1.68828	0.0395029	0.11119
ENSG00000149489	ROM1	2.665	2.827	4.161	0.165	1.084	1.75	-1.6865	0.000711626	0.00352615
ENSG00000284130	TUBA3FP	0.209	0	0	0.065	0	0	-1.68499	0.515994	0.728281
ENSG00000144810	COL8A1	2.37	2.296	1.438	0.915	0.393	0.595	-1.68148	1.4161e-06	1.21869e-05
ENSG00000180316	PNPLA1	0.552	0.25	0.862	0.072	0.151	0.296	-1.68085	0.00862418	0.0311743
ENSG00000197776	KLHDC1	0.326	0.4	0.407	0	0.314	0.04	-1.67833	0.455575	0.680423
ENSG00000180777	ANKRD30B	0.068	0.312	0.15	0.048	0.023	0.095	-1.67481	0.082444	0.199383
ENSG00000128656	CHN1	2.62	2.406	2.045	0.804	0.407	1.015	-1.66746	0.000560992	0.0028472
ENSG00000102243	VGLL1	8.998	7.005	7.654	2.617	1.286	3.592	-1.65827	1.12612e-09	1.48785e-08
ENSG00000130812	ANGPTL6	0.213	0	0.32	0.169	0	0	-1.65711	0.28638	0.503107
ENSG00000115616	SLC9A2	4.245	4.437	4.968	1.057	1.501	1.772	-1.65646	2.99001e-17	8.77481e-16
ENSG00000260272	-	0.142	0.555	0.279	0.169	0.141	0	-1.65461	0.133054	0.28834
ENSG00000198729	PPP1R14C	0.51	1.055	1.008	0.198	0.474	0.146	-1.65328	0.0114923	0.039847
ENSG00000140675	SLC5A2	0.145	0.05	0	0.062	0	0	-1.65313	0.482427	0.699589
ENSG00000204950	LRRC10B	6.167	6.387	8.4	2.319	2.13	2.234	-1.64866	4.97642e-13	9.5755e-12
ENSG00000083720	OXCT1	0.214	0.125	0.068	0	0.032	0.098	-1.64652	0.742782	0.88804
ENSG00000164687	FABP5	137.501	135.439	128.859	42.836	43.227	42.722	-1.64151	1.76021e-56	3.3013e-54
ENSG00000187902	SHISA7	0.063	0.087	0.165	0.085	0.016	0	-1.641	0.19639	0.383496
ENSG00000177675	CD163L1	0.695	0.881	1.402	0.215	0.516	0.235	-1.62425	0.944116	0.974053
ENSG00000176076	KCNE5	0.28	0.245	0.132	0	0.214	0	-1.61828	0.310818	0.531449
ENSG00000185942	NKAIN3	0.138	0.308	0.13	0.11	0.042	0.036	-1.61534	0.157921	0.32767
ENSG00000183775	KCTD16	0	0.013	0.036	0.016	0	0	-1.61471	0.405921	0.629422
ENSG00000105519	CAPS	7.268	7.655	8.89	3.719	2.278	1.813	-1.60835	7.21629e-09	8.6707e-08
ENSG00000241119	UGT1A9	0.904	0.543	0.854	0.547	0.105	0.104	-1.6058	0.0190797	0.0607936
ENSG00000133985	TTC9	0.586	0.583	0.554	0.086	0.186	0.296	-1.60096	0.00193503	0.00853579
ENSG00000150556	LYPD6B	33.118	36.773	32.718	12.174	10.478	11.239	-1.59818	2.25689e-31	1.62227e-29
ENSG00000108244	KRT23	0.847	1.934	1.897	0.758	0.428	0.363	-1.59455	0.00117163	0.0054841
ENSG00000188039	NWD1	1.938	0.783	0.302	0.363	0.448	0.194	-1.58879	0.895459	0.942355
ENSG00000163485	ADORA1	0.464	0.081	0.136	0.227	0	0	-1.58496	0.323417	0.546576
ENSG00000198721	ECI2	2.619	1.892	3.172	0.874	1.229	0.465	-1.58102	0.000818682	0.00398878
ENSG00000167543	TP53I13	15.202	15.131	18.491	3.576	6.142	6.634	-1.57812	9.54784e-10	1.27074e-08
ENSG00000158315	RHBDL2	9.782	11.99	10.208	3.379	3.207	4.125	-1.57808	7.1277e-11	1.07588e-09
ENSG00000165168	CYBB	0.498	0.884	0.683	0.282	0.126	0.284	-1.5773	0.00400217	0.0160136
ENSG00000284057	-	0	2.618	0.795	0.293	0.851	0	-1.57695	0.464917	0.689014
ENSG00000177182	CLVS1	0.402	0.185	0.327	0.179	0.086	0.044	-1.56459	0.0453889	0.124197
ENSG00000101546	RBFA	21.75	22.74	22.793	8.551	5.461	8.791	-1.56102	2.12504e-28	1.33363e-26
ENSG00000111275	ALDH2	3.594	1.935	2.606	1.603	0.387	0.768	-1.56052	1.46711e-05	0.000104172
ENSG00000144908	ALDH1L1	5.186	5.637	3.162	2.25	1.144	1.356	-1.55788	1.21387e-11	2.0211e-10
ENSG00000109927	TECTA	0	0.029	0.021	0.017	0	0	-1.55639	0.611831	0.806664
ENSG00000170369	CST2	0.414	0	0	0	0.141	0	-1.55394	0.639294	0.811962
ENSG00000273748	-	1.403	0.753	2.121	1.179	0.285	0	-1.54668	0.209781	0.401666
ENSG00000167723	TRPV3	0.973	0.55	0.638	0.374	0.197	0.172	-1.54026	0.00127878	0.00591938
ENSG00000008311	AASS	1.844	1.73	1.987	0.668	0.606	0.642	-1.53725	1.2294e-06	1.07075e-05
ENSG00000105929	ATP6V0A4	0.939	0.423	0.503	0.243	0.188	0.212	-1.53628	0.0530266	0.141517
ENSG00000162894	FCMR	0.286	0	0.033	0.074	0	0.036	-1.53605	0.725529	0.873815
ENSG00000169442	CD52	9.037	11.762	16.457	3.758	5.177	3.927	-1.53436	3.43957e-05	0.000227681
ENSG00000137959	IFI44L	0	0	0.521	0	0.088	0.093	-1.52529	0.308555	0.528466
ENSG00000172215	CXCR6	0.241	0.54	0.301	0.056	0.23	0.091	-1.52106	0.0656144	0.167103
ENSG00000179023	KLHDC7A	12.589	13.351	13.132	5.218	4.584	3.827	-1.51946	2.15081e-33	1.70363e-31
ENSG00000107796	ACTA2	0.948	0.638	0.35	0.407	0.078	0.191	-1.51798	0.0736416	0.183005
ENSG00000186973	CFAP144	0.618	0	0	0	0	0.216	-1.51658	0.639294	0.811962
ENSG00000182870	GALNT9	0.103	0	0	0	0.036	0	-1.51658	0.999998	1
ENSG00000164638	SLC29A4	3.965	4.943	3.746	1.638	1.452	1.335	-1.51584	4.47628e-13	8.64372e-12
ENSG00000204020	LIPN	0.038	0	0.073	0	0.039	0	-1.50901	0.611831	0.806664
ENSG00000110665	C11orf21	0.509	0.541	0.447	0.196	0.077	0.256	-1.50073	0.0150942	0.0499679
ENSG00000110315	RNF141	75.214	76.901	78.999	27.448	29.826	24.57	-1.49766	1.22077e-79	4.52711e-77
ENSG00000167656	LY6D	18.278	23.684	20.133	8.201	6.175	7.633	-1.49638	4.46188e-11	6.92717e-10
ENSG00000144481	TRPM8	0.129	0.243	0	0	0.132	0	-1.49476	0.405921	0.629422
ENSG00000101197	BIRC7	1.929	2.028	1.313	0.667	0.709	0.497	-1.49245	0.00886088	0.0318816
ENSG00000160179	ABCG1	9.324	9.762	8.136	3.191	2.753	3.731	-1.49244	4.56032e-17	1.31468e-15
ENSG00000166446	CDYL2	0.62	0.289	0.381	0.234	0.087	0.141	-1.48141	0.00192813	0.00850997
ENSG00000161243	FBXO27	0	0	0.125	0	0.045	0	-1.47393	0.799457	0.891549
ENSG00000168903	BTNL3	0.042	0	0.08	0	0	0.044	-1.47131	0.611831	0.806664
ENSG00000160219	GAB3	0.083	0	0	0.03	0	0	-1.46815	0.639294	0.811962
ENSG00000160870	CYP3A7	1.506	2.036	1.685	0.205	0.756	0.934	-1.46379	0.00239466	0.0102609
ENSG00000181104	F2R	49.189	50.549	51.292	20.906	18.04	15.89	-1.46164	1.95833e-67	4.99282e-65
ENSG00000081189	MEF2C	0.953	1.718	2.042	0.537	0.592	0.584	-1.46012	0.0462852	0.126273
ENSG00000161594	KLHL10	0	0.045	0.386	0	0.157	0	-1.45692	0.859896	0.919634
ENSG00000171451	DSEL	0.289	0.505	0.283	0.118	0.147	0.128	-1.45442	0.00180492	0.00804011
ENSG00000184730	APOBR	0.19	0.024	0.128	0.097	0	0.028	-1.45207	0.256169	0.465624
ENSG00000275718	CCL15	0.83	0.589	1.489	0	0.358	0.705	-1.45189	0.199964	0.387859
ENSG00000169519	METTL15	16.384	17.45	14.714	5.853	6.553	5.362	-1.45013	5.33781e-33	4.14748e-31
ENSG00000101307	SIRPB1	0	0	0.172	0	0.063	0	-1.44898	0.639294	0.811962
ENSG00000172164	SNTB1	48.172	48.49	50.947	18.539	18.104	17.436	-1.44864	1.6253e-79	5.89335e-77
ENSG00000184735	DDX53	0	0	0.161	0	0	0.059	-1.44827	0.520871	0.72879
ENSG00000251247	ZNF345	2.805	2.924	3.533	0.838	1.675	0.887	-1.44579	0.0002836	0.00154044
ENSG00000278505	C17orf78	0.123	0.054	0	0.065	0	0	-1.44524	0.611831	0.806664
ENSG00000144792	ZNF660	0.018	0.031	0	0	0	0.018	-1.44478	0.611831	0.806664
ENSG00000143552	NUP210L	0	0.088	0.018	0	0.039	0	-1.44252	0.690399	0.84593
ENSG00000006016	CRLF1	0.059	0.052	0.223	0.063	0.06	0	-1.44119	0.436108	0.661828
ENSG00000172717	GARIN2	0.337	0.101	0.131	0.069	0.141	0	-1.43804	0.346088	0.573894
ENSG00000274529	SEBOX	0	0	0.211	0	0	0.078	-1.4357	0.639294	0.811962
ENSG00000149260	CAPN5	12.801	14.499	16.343	4.879	5.441	5.818	-1.43529	1.07905e-25	5.71653e-24
ENSG00000105427	CNFN	2.318	2.703	3.65	1.029	1.775	0.405	-1.43407	0.0360233	0.103013
ENSG00000288053	-	0.18	0.668	0.5	0.499	0	0	-1.43371	0.221996	0.419298
ENSG00000162383	SLC1A7	0.458	0.4	0.943	0.089	0.085	0.493	-1.43304	0.0674265	0.171157
ENSG00000099840	IZUMO4	0.237	0.208	0.309	0.127	0	0.153	-1.42914	0.345273	0.573176
ENSG00000090554	FLT3LG	0.174	0.8	2.141	0.446	0.601	0.11	-1.42884	0.140986	0.301767
ENSG00000069696	DRD4	0.221	0.193	0.417	0.078	0	0.231	-1.42724	0.285026	0.50143
ENSG00000185222	TCEAL9	2.272	1.203	3.123	1.215	0.821	0.42	-1.42572	0.00634357	0.0239104
ENSG00000185666	SYN3	0.105	0.034	0.124	0.098	0	0	-1.42421	0.22067	0.41776
ENSG00000180044	C3orf80	0.147	0.097	0.174	0.118	0.038	0	-1.42196	0.282219	0.497996
ENSG00000229894	GK3	0.325	0.335	0.256	0.116	0.055	0.171	-1.42135	0.173093	0.350156
ENSG00000119938	PPP1R3C	0	0	0.115	0.043	0	0	-1.41923	0.639294	0.811962
ENSG00000168631	MUCL3	0.542	0.695	0.769	0.33	0.158	0.264	-1.41552	0.00134139	0.00616898
ENSG00000164742	ADCY1	0	0	0.008	0	0	0	-1.41504	0.813661	0.891549
ENSG00000215373	FAM90A5P	0.008	0	0	0	0	0	-1.41504	1	1
ENSG00000230045	FAM90A15P	0.008	0	0	0	0	0	-1.41504	1	1
ENSG00000233132	FAM90A3P	0.008	0	0	0	0	0	-1.41504	1	1
ENSG00000285657	FAM90A19	0.008	0	0	0	0	0	-1.41504	1	1
ENSG00000285814	FAM90A14	0.008	0	0	0	0	0	-1.41504	1	1
ENSG00000285913	FAM90A18	0.008	0	0	0	0	0	-1.41504	1	1
ENSG00000100055	CYTH4	0.067	0.029	0	0.036	0	0	-1.41504	0.611831	0.806664
ENSG00000107165	TYRP1	0.036	0.254	0	0	0.109	0	-1.41172	0.742747	0.88804
ENSG00000198203	SULT1C2	0.142	0.267	0.069	0.043	0	0.137	-1.40901	0.346088	0.573894
ENSG00000169224	GCSAML	0.535	0.024	0.104	0.194	0.056	0	-1.40708	0.652896	0.81785
ENSG00000105419	MEIS3	0	0.15	1.231	0.091	0.43	0	-1.40636	0.342308	0.569653
ENSG00000145248	SLC10A4	0.146	0.127	0	0.052	0	0.051	-1.40626	0.456184	0.680896
ENSG00000143278	F13B	0	0.034	0.183	0.082	0	0	-1.404	0.488479	0.705668
ENSG00000184005	ST6GALNAC3	2.183	2.542	2.761	0.995	1.092	0.742	-1.4039	9.71622e-11	1.45316e-09
ENSG00000118298	CA14	1.186	0.235	0.272	0.358	0	0.282	-1.40344	0.201415	0.389718
ENSG00000162572	SCNN1D	0.811	0.373	0.117	0.095	0.118	0.279	-1.40289	0.999999	1
ENSG00000164007	CLDN19	0	0	0.103	0.039	0	0	-1.4011	0.639294	0.811962
ENSG00000187867	PALM3	2.487	2.478	2.975	1.233	1.01	0.771	-1.39746	2.10624e-05	0.000145133
ENSG00000131969	ABHD12B	0.073	0.192	0.346	0.078	0	0.154	-1.39705	0.351306	0.579367
ENSG00000073756	PTGS2	9.679	12.207	12.874	4.88	4.591	3.741	-1.39558	4.5034e-22	1.889e-20
ENSG00000171303	KCNK3	0	0.029	0.063	0	0	0.035	-1.39428	0.482168	0.699589
ENSG00000009765	IYD	0.852	0.024	0.375	0.015	0.418	0.043	-1.39405	0.478076	0.698873
ENSG00000117009	KMO	0.029	0.081	0.058	0.032	0.032	0	-1.39232	0.286202	0.503011
ENSG00000178184	PARD6G	0.671	0.634	1.633	0.286	0.384	0.45	-1.39134	0.00888209	0.0319163
ENSG00000177839	PCDHB9	0	0.85	0.212	0.238	0.12	0.049	-1.38368	0.760705	0.891549
ENSG00000104490	NCALD	0.962	0.155	0.176	0.126	0.19	0.18	-1.38231	0.170323	0.345968
ENSG00000081138	CDH7	0.051	0.007	0.265	0	0	0.124	-1.38119	0.158995	0.329291
ENSG00000169918	OTUD7A	0.211	0.008	0.057	0	0.035	0.071	-1.3806	0.301856	0.522865
ENSG00000274997	H2AC12	0	1.576	0.213	0	0.69	0	-1.37449	0.425107	0.650579
ENSG00000196754	S100A2	16.429	11.306	22.531	5.253	7.784	6.355	-1.37412	6.47557e-06	4.90993e-05
ENSG00000220008	LINGO3	0	0.076	0.043	0.046	0	0	-1.37126	0.579462	0.780508
ENSG00000198443	KRTAP4-1	0.127	0.222	0	0.135	0	0	-1.37027	0.611831	0.806664
ENSG00000134343	ANO3	2.034	2.265	2.536	0.799	0.809	1.036	-1.37022	2.56293e-08	2.86631e-07
ENSG00000248144	ADH1C	0.142	0.248	0.134	0	0	0.203	-1.36809	0.302233	0.523138
ENSG00000177542	SLC25A22	64.572	67.559	72.637	24.179	25.209	30.163	-1.36404	5.15279e-39	5.22224e-37
ENSG00000186952	TMEM232	1	0.087	0.725	0.333	0.034	0.338	-1.36189	0.651545	0.816658
ENSG00000132746	ALDH3B2	5.461	6.301	6.262	2.226	2.354	2.44	-1.36038	1.54039e-10	2.25624e-09
ENSG00000260851	-	0	0.385	0	0	0.15	0	-1.3599	0.639294	0.811962
ENSG00000138131	LOXL4	54.458	51.295	53.065	20.278	21.069	20.543	-1.3596	1.29092e-73	4.05076e-71
ENSG00000243566	UPK3B	24.425	24.022	28.444	9.719	12.121	8.4	-1.34636	1.22715e-19	4.37191e-18
ENSG00000138741	TRPC3	0	0.033	0	0	0.013	0	-1.34395	0.999998	1
ENSG00000072858	SIDT1	0.919	1.119	0.687	0.501	0.327	0.246	-1.34326	0.000942857	0.00451824
ENSG00000134775	FHOD3	0.028	0	0.076	0	0	0.041	-1.34289	0.783639	0.891549
ENSG00000140835	CHST4	0.286	0.209	0.27	0.152	0	0.15	-1.34091	0.222363	0.419846
ENSG00000047648	ARHGAP6	0.045	0.232	0.1	0.056	0.093	0	-1.33925	0.18839	0.374007
ENSG00000077063	CTTNBP2	0.294	0.383	0.486	0.159	0.099	0.203	-1.33501	0.0239106	0.0735686
ENSG00000196421	C20orf204	0.108	0.283	0	0.155	0	0	-1.3349	0.690399	0.84593
ENSG00000270617	URGCP-MRPS24	0.241	0.219	0.221	0.27	0	0	-1.3347	0.447609	0.672791
ENSG00000167895	TMC8	3.707	2.998	2.805	1.19	1.316	1.268	-1.33335	6.40052e-09	7.74183e-08
ENSG00000168772	CXXC4	0.394	1.199	0.725	0.346	0.177	0.398	-1.33161	0.00313341	0.0129438
ENSG00000002586	CD99	5.728	4.328	4.3	1.964	1.881	1.864	-1.33034	0.000105794	0.000639823
ENSG00000292348	CD99	5.728	4.328	4.3	1.964	1.881	1.864	-1.33034	0.000105794	0.000639823
ENSG00000221866	PLXNA4	0.103	0	0	0	0.024	0.017	-1.32895	0.574888	0.777299
ENSG00000004799	PDK4	3.087	3.501	2.675	1.127	1.138	1.438	-1.32278	1.46769e-07	1.47556e-06
ENSG00000163219	ARHGAP25	0	0.14	0	0	0	0.056	-1.32193	0.639294	0.811962
ENSG00000115919	KYNU	2.959	2.149	2.56	1.238	1.238	0.594	-1.32061	0.044595	0.122481
ENSG00000153246	PLA2R1	1.441	1.482	1.599	0.802	0.479	0.532	-1.31858	3.02708e-06	2.4464e-05
ENSG00000159871	LYPD5	0.556	0.689	0.262	0.359	0.246	0	-1.31667	0.402579	0.626438
ENSG00000111052	LIN7A	0.034	0.074	0.111	0.036	0.052	0	-1.31536	0.278691	0.493586
ENSG00000178662	CSRNP3	0.522	0.081	0.141	0.028	0.207	0.065	-1.31034	0.174681	0.352712
ENSG00000066032	CTNNA2	0.074	0.251	0.716	0.27	0.075	0.075	-1.30951	0.182387	0.364841
ENSG00000173267	SNCG	210.672	217.171	210.582	79.545	85.621	92.464	-1.30922	8.76746e-50	1.30053e-47
ENSG00000284686	-	0.117	0.072	0.246	0	0.087	0.089	-1.30544	0.436108	0.661828
ENSG00000205609	EIF3CL	4.31	5.732	0	4.071	0	0	-1.30259	0.685338	0.842956
ENSG00000129038	LOXL1	3.693	2.906	2.558	1.449	1.21	1.059	-1.30035	1.8158e-05	0.000126455
ENSG00000171561	OR2AT4	0	0.032	0	0.013	0	0	-1.29956	0.639294	0.811962
ENSG00000169750	RAC3	26.726	25.443	25.118	10.379	10.232	10.802	-1.29886	1.45102e-16	3.99937e-15
ENSG00000258472	-	0	0.37	0	0.151	0	0	-1.29298	0.515994	0.728281
ENSG00000126231	PROZ	0.069	0.241	0.39	0	0.07	0.216	-1.29134	0.347935	0.575729
ENSG00000213999	MEF2B	2.103	1.264	3.806	0.261	0.661	2.012	-1.28971	0.0449604	0.123256
ENSG00000016082	ISL1	24.251	24.9	22.757	10.355	8.957	10.139	-1.28784	2.51683e-27	1.50982e-25
ENSG00000249141	-	0.717	0.491	0.691	0	0	0.778	-1.2874	0.361551	0.586891
ENSG00000267748	-	1.522	0.19	1.022	0	0.896	0.226	-1.28494	0.343798	0.571284
ENSG00000259417	CTXND1	0.015	0.065	0.071	0.016	0.03	0.016	-1.28421	0.323407	0.546576
ENSG00000183690	EFHC2	0.095	0.194	0.03	0	0.065	0.066	-1.28399	0.345661	0.573536
ENSG00000162687	KCNT2	0.472	0.245	0.246	0.186	0.174	0.037	-1.2784	0.0212723	0.066686
ENSG00000250722	SELENOP	2.487	1.04	1.38	0.61	0.963	0.451	-1.27763	0.0422132	0.117161
ENSG00000073910	FRY	20.474	21.274	22.044	9.468	7.773	9.073	-1.27754	4.67922e-62	1.06043e-59
ENSG00000169085	VXN	0.031	0.151	0.144	0.035	0.1	0	-1.27191	0.661906	0.824694
ENSG00000129465	RIPK3	8.48	7.977	6.689	3.414	3.659	2.523	-1.27026	8.2962e-08	8.67751e-07
ENSG00000144460	NYAP2	0.037	0.065	0.023	0.013	0.013	0.026	-1.26534	0.316416	0.538145
ENSG00000183307	TMEM121B	0.444	0.213	0.147	0.112	0.159	0.064	-1.26303	0.102356	0.236293
ENSG00000198788	MUC2	0.757	0.965	1.191	0.455	0.277	0.482	-1.26274	0.0047182	0.01844
ENSG00000010610	CD4	0.101	0.148	0.096	0.144	0	0	-1.26053	0.363151	0.588786
ENSG00000215912	TTC34	0.212	0.301	0.325	0.254	0.027	0.069	-1.2596	0.0386848	0.109214
ENSG00000105650	PDE4C	0	0.203	0	0.085	0	0	-1.25594	0.999998	1
ENSG00000122378	PRXL2A	14.198	17.266	18.957	6.176	8.55	6.393	-1.25548	7.155e-20	2.57154e-18
ENSG00000163884	KLF15	12.482	10.955	12.41	4.621	3.642	6.753	-1.25535	1.39589e-12	2.57074e-11
ENSG00000110375	UPK2	0.992	0.868	0.625	0.47	0.225	0.346	-1.25528	0.150819	0.31672
ENSG00000182197	EXT1	108.713	101.832	107.454	40.714	48.832	43.763	-1.25425	2.24726e-74	7.1899e-72
ENSG00000288710	-	3.108	1.268	4.876	0.7	1.929	1.259	-1.25074	0.00411458	0.016383
ENSG00000163283	ALPP	0.15	0.098	0.035	0.119	0	0	-1.24984	0.443403	0.669103
ENSG00000172987	HPSE2	0.14	0.276	0.159	0.213	0.029	0	-1.24855	0.118008	0.263015
ENSG00000047597	XK	2.825	2.193	2.877	1.272	1.28	0.771	-1.24845	1.00011e-07	1.02828e-06
ENSG00000214954	LRRC69	0.512	0.134	0.261	0.305	0.078	0	-1.24376	0.346088	0.573894
ENSG00000268533	-	1.581	1.037	1.307	0.421	0.202	1.035	-1.24325	0.193968	0.380955
ENSG00000197993	KEL	0.041	0.301	0.273	0.044	0	0.216	-1.24207	0.434331	0.66034
ENSG00000102547	CAB39L	18.289	19.08	17.755	7.026	8.977	7.307	-1.24173	2.19978e-18	6.98324e-17
ENSG00000251503	CENPS-CORT	9.259	12.708	5.521	4.744	5.515	1.365	-1.2417	0.00671191	0.0251131
ENSG00000136695	IL36RN	1.402	0.864	0.506	0.126	0.923	0.124	-1.24072	0.00756638	0.0278315
ENSG00000173068	BNC2	0.378	0.014	0	0	0.063	0.103	-1.23967	0.429976	0.655878
ENSG00000134962	KLB	0.274	0.225	0.178	0.055	0.088	0.144	-1.23811	0.067204	0.170699
ENSG00000120471	TP53AIP1	0.132	0.589	0.262	0.211	0.034	0.173	-1.23369	0.699915	0.853104
ENSG00000176463	SLCO3A1	11.788	13.184	13.1	4.97	5.248	5.98	-1.23291	3.22549e-30	2.17481e-28
ENSG00000278384	-	0.102	0.268	0.129	0.036	0	0.178	-1.22143	0.284041	0.500344
ENSG00000197555	SIPA1L1	41.418	45.749	47.267	20.009	17.162	20.564	-1.21938	1.65705e-55	2.97122e-53
ENSG00000166323	C11orf65	1.162	1.376	0.299	0.131	0.434	0.657	-1.21512	0.128836	0.281534
ENSG00000165521	EML5	1.574	1.282	1.389	0.421	0.369	1.039	-1.21471	0.000743096	0.0036665
ENSG00000131845	ZNF304	0.126	0.027	0.204	0	0.122	0.032	-1.21299	0.434331	0.66034
ENSG00000187391	MAGI2	0.107	0.322	0.203	0.065	0.078	0.13	-1.21102	0.0545562	0.144747
ENSG00000168792	ABHD15	11.319	12.326	11.283	4.931	4.666	5.53	-1.20726	1.11431e-18	3.61475e-17
ENSG00000175567	UCP2	164.143	163.206	164.327	71.889	68.18	73.327	-1.20417	6.59132e-68	1.70715e-65
ENSG00000175175	PPM1E	0.063	0	0.089	0.017	0.032	0.017	-1.20353	0.409528	0.63321
ENSG00000179163	FUCA1	36.327	35.305	45.524	16.429	17.03	17.425	-1.20315	8.58731e-27	4.91646e-25
ENSG00000186529	CYP4F3	1.32	1.476	1.461	0.666	0.679	0.505	-1.20231	0.00334131	0.0136779
ENSG00000129048	ACKR4	0.312	0.429	0.337	0.285	0.091	0.093	-1.2007	0.153134	0.320059
ENSG00000131409	LRRC4B	0.104	0	0.066	0.074	0	0	-1.19994	0.574888	0.777299
ENSG00000164674	SYTL3	3.054	3.442	3.439	1.778	0.885	1.666	-1.19849	6.24482e-06	4.75486e-05
ENSG00000104888	SLC17A7	0.328	0.641	0.621	0.223	0.141	0.329	-1.1981	0.0809926	0.196777
ENSG00000142082	SIRT3	19.46	17.305	14.788	7.586	7.36	7.543	-1.19684	6.2337e-11	9.4707e-10
ENSG00000168675	LDLRAD4	0.359	0.059	0.437	0.102	0.085	0.186	-1.19675	0.935154	0.967914
ENSG00000183831	ANKRD45	2.012	1.534	3.344	1.155	1.106	0.749	-1.19474	0.000731713	0.0036147
ENSG00000099625	CBARP	2.816	1.344	3.125	1.418	1.142	0.634	-1.18956	4.2942e-05	0.000279603
ENSG00000104951	IL4I1	0.394	0.323	1.779	0.733	0.234	0.128	-1.18869	0.5435	0.748129
ENSG00000259522	-	1.626	1.037	0.662	1.299	0	0.161	-1.18739	0.402473	0.626438
ENSG00000177225	GATD1	83.857	81.027	92.581	35.835	38.094	39.201	-1.18639	1.26434e-45	1.59924e-43
ENSG00000155324	GRAMD2B	4.999	5.124	6.197	2.541	2.711	1.943	-1.18157	1.77098e-05	0.000123439
ENSG00000006468	ETV1	2.731	0.964	2.564	0.588	0.761	1.411	-1.18126	0.378359	0.605025
ENSG00000160703	NLRX1	6.092	6.167	7.496	3.299	2.424	2.992	-1.18065	3.48586e-09	4.34521e-08
ENSG00000174915	PTDSS2	22.524	22.204	20.213	10.174	9.75	8.733	-1.18024	1.41659e-20	5.37547e-19
ENSG00000088726	TMEM40	1.328	3.752	1.302	0.751	1.438	0.629	-1.17934	0.0191207	0.0608765
ENSG00000185615	PDIA2	0.763	0.396	0	0.07	0.374	0.068	-1.17866	0.825965	0.900239
ENSG00000023892	DEF6	0.564	0.596	0.339	0.239	0.209	0.215	-1.17692	0.110373	0.250831
ENSG00000260342	-	1.645	0.203	3.423	1.061	0.739	0.542	-1.17034	0.123795	0.273079
ENSG00000179981	TSHZ1	10.415	11.537	11.052	4.607	4.679	5.379	-1.17026	1.62306e-24	8.12377e-23
ENSG00000043039	BARX2	30.475	28.692	32.633	14.798	12.746	13.307	-1.16812	1.8648e-25	9.78393e-24
ENSG00000087510	TFAP2C	1.151	1.038	0.68	0.613	0.477	0.188	-1.16666	0.0189265	0.060388
ENSG00000197415	VEPH1	1.116	1.967	0.712	0.544	0.334	0.815	-1.16452	0.0599167	0.156126
ENSG00000168209	DDIT4	26.61	28.228	29.896	11.803	13.312	12.745	-1.16227	5.42444e-18	1.67952e-16
ENSG00000184709	LRRC26	0.596	0.745	1.046	0.363	0.348	0.357	-1.16029	0.129087	0.28178
ENSG00000185686	PRAME	0.116	0	0	0	0	0.052	-1.15754	0.999998	1
ENSG00000170921	TANC2	12.115	14.788	11.03	5.627	5.756	5.631	-1.15673	1.31057e-22	5.73311e-21
ENSG00000184988	TMEM106A	0	0.369	0.132	0.093	0	0.132	-1.15489	0.378918	0.605641
ENSG00000184163	C1QTNF12	0.298	0.174	0	0.212	0	0	-1.15472	0.574888	0.777299
ENSG00000120215	MLANA	0.044	0.309	0.252	0	0.226	0.046	-1.15333	0.339716	0.566634
ENSG00000165868	HSPA12A	4.768	6.436	9.478	2.563	4.836	1.907	-1.15214	1.73411e-15	4.28071e-14
ENSG00000168646	AXIN2	66.395	77.955	68.056	30.688	32.466	32.484	-1.15117	3.96473e-46	5.30267e-44
ENSG00000288636	-	1.712	1.512	0.77	1.803	0	0	-1.14743	0.412256	0.636693
ENSG00000038427	VCAN	0.055	0.013	0.049	0	0.035	0.018	-1.14244	0.592365	0.79168
ENSG00000160973	FOXH1	0.067	0.233	0.602	0	0.142	0.267	-1.14103	0.355182	0.581279
ENSG00000141744	PNMT	0.125	0.658	0.514	0.458	0	0.131	-1.13884	0.343798	0.571284
ENSG00000134864	GGACT	2.101	2.591	2.269	1.403	0.398	1.361	-1.13846	0.00134472	0.00618254
ENSG00000167850	CD300C	0.608	0.295	0.319	0	0.414	0.142	-1.13609	0.288795	0.50626
ENSG00000121270	ABCC11	0.023	0.541	0.167	0.188	0.072	0.073	-1.13435	0.779628	0.891549
ENSG00000169715	MT1E	12.906	11.985	7.6	5.765	4.778	4.29	-1.13123	0.000291291	0.00157854
ENSG00000013297	CLDN11	0.075	0.033	0.141	0	0.114	0	-1.12711	0.523268	0.730756
ENSG00000053108	FSTL4	0.038	0.614	1.263	0.244	0.433	0.2	-1.1267	0.893233	0.940497
ENSG00000244165	P2RY11	4.447	4.542	4.516	2.267	1.91	2.036	-1.12013	2.8377e-05	0.000190468
ENSG00000130433	CACNG6	4.832	4.983	4.876	2.956	1.261	2.542	-1.12005	1.23408e-06	1.07337e-05
ENSG00000153930	ANKFN1	0.259	0.19	0.253	0	0.19	0.133	-1.11994	0.163874	0.336429
ENSG00000095585	BLNK	0.487	0.336	0.759	0.134	0.294	0.3	-1.11974	0.231098	0.431544
ENSG00000197647	ZNF433	1.474	2.619	3.493	1.456	1.086	0.95	-1.11929	0.00117361	0.0054902
ENSG00000267385	-	0.687	1.275	0.996	0.426	0.816	0.12	-1.1189	0.0736738	0.183029
ENSG00000177932	ZNF354C	0	0.061	0.017	0	0.036	0	-1.11548	0.579462	0.780508
ENSG00000181409	AATK	9.225	13.929	8.266	6.835	3.856	3.815	-1.11503	2.86552e-17	8.45509e-16
ENSG00000183615	FAM167B	0	0.19	0.308	0.116	0	0.114	-1.11451	0.552472	0.756926
ENSG00000254870	ATP6V1G2-DDX39B	0	3.981	2.034	1.279	0.246	1.264	-1.10882	0.439343	0.664882
ENSG00000285077	ARHGAP11B	6.739	8.124	9.299	2.376	3.263	5.59	-1.10551	3.93046e-06	3.10122e-05
ENSG00000162571	TTLL10	1.093	1.081	1.841	0.946	0.665	0.255	-1.10545	0.0217202	0.0678164
ENSG00000174279	EVX2	0.121	0.064	0.137	0.026	0.099	0.025	-1.1021	0.337105	0.563408
ENSG00000189120	SP6	44.738	48.108	48.058	21.025	22.595	22.032	-1.1018	1.35689e-39	1.42841e-37
ENSG00000122490	SLC66A2	15.85	16.487	16.874	7.623	7.714	7.605	-1.10099	3.5319e-16	9.31018e-15
ENSG00000156097	GPR61	0.067	0.118	0.068	0.045	0.073	0	-1.10035	0.576808	0.778863
ENSG00000137809	ITGA11	0	0.035	0.01	0	0.021	0	-1.09954	0.579462	0.780508
ENSG00000177697	CD151	241.067	231.064	232.259	104.302	110.267	114.551	-1.09776	8.3568e-65	2.06603e-62
ENSG00000177030	DEAF1	36.916	33.357	38.581	14.887	15.186	20.878	-1.09521	3.90324e-20	1.43768e-18
ENSG00000162520	SYNC	2.105	2.603	0.336	0.584	1.781	0	-1.09273	0.467547	0.691656
ENSG00000158286	RNF207	3.103	2.873	3.152	0.937	1.399	1.951	-1.09033	9.65187e-06	7.11014e-05
ENSG00000150782	IL18	38.735	42.083	35.569	17.924	18.389	18.431	-1.08816	5.22105e-16	1.33949e-14
ENSG00000155846	PPARGC1B	3	4.028	4.188	1.769	1.391	2.119	-1.08722	2.00634e-10	2.89456e-09
ENSG00000184613	NELL2	0	0.257	0.206	0	0.071	0.147	-1.08668	0.614071	0.808895
ENSG00000256235	SMIM3	28.153	31.106	27.533	14.928	13.476	12.482	-1.08596	1.17073e-16	3.27104e-15
ENSG00000149798	CDC42EP2	26.056	22.398	28.661	10.247	11.899	14.251	-1.08319	1.74781e-16	4.73738e-15
ENSG00000106123	EPHB6	42.152	44.345	42.543	19.983	19.313	21.673	-1.08167	1.13591e-36	1.00187e-34
ENSG00000074219	TEAD2	33.177	29.444	34.123	15.098	15.552	15.081	-1.081	3.24048e-20	1.19627e-18
ENSG00000163995	ABLIM2	0.069	0.07	0.174	0.065	0.041	0.042	-1.08057	0.473948	0.698543
ENSG00000160050	CCDC28B	6.327	8.64	5.954	3.549	3.708	2.641	-1.07974	0.0018584	0.00824907
ENSG00000165092	ALDH1A1	819.213	849.863	800.75	391.49	392.315	388.469	-1.0751	4.22298e-71	1.16791e-68
ENSG00000160191	PDE9A	13.78	15.814	15.298	6.928	5.174	9.208	-1.07493	4.55808e-10	6.28956e-09
ENSG00000188177	ZC3H6	1.044	1.483	1.762	0.732	0.519	0.785	-1.0749	1.59064e-06	1.35533e-05
ENSG00000205076	LGALS7	0.417	0	0.394	0.194	0	0.191	-1.07484	0.669716	0.830439
ENSG00000255398	HCAR3	2.633	2.919	2.646	1.729	1.093	1.075	-1.07291	0.000697795	0.00346287
ENSG00000197467	COL13A1	0.451	0.293	0.177	0.245	0.078	0.115	-1.07227	0.184126	0.367698
ENSG00000176399	DMRTA1	0.018	0.064	0	0.02	0	0.019	-1.07215	0.557374	0.761634
ENSG00000204531	POU5F1	1.649	2.418	1.838	0.264	1.089	1.468	-1.06573	0.0148571	0.0493633
ENSG00000161265	U2AF1L4	6.344	5.212	6.295	2.987	3.532	2.01	-1.06556	0.0100639	0.0355824
ENSG00000060656	PTPRU	0.643	0.436	0.524	0.375	0.177	0.215	-1.06348	0.0190968	0.060836
ENSG00000144802	NFKBIZ	34.697	33.555	38.194	16.583	15.567	18.791	-1.06322	1.55834e-27	9.3828e-26
ENSG00000168067	MAP4K2	24.801	24.903	27.534	15.638	10.604	10.732	-1.0628	6.95745e-21	2.6838e-19
ENSG00000146856	AGBL3	0.454	0.289	0.947	0.225	0.379	0.206	-1.06103	0.355671	0.581279
ENSG00000159915	ZNF233	3.451	2.711	3.194	1.103	1.258	2.133	-1.05789	0.000129598	0.000767011
ENSG00000124215	CDH26	0.139	0.117	0.127	0	0.063	0.121	-1.05764	0.134291	0.290499
ENSG00000173269	MMRN2	23.403	21.077	24.386	10.335	10.431	12.336	-1.05687	9.6562e-30	6.35324e-28
ENSG00000268643	-	1.411	0.65	0.397	0	0.577	0.606	-1.05503	0.298016	0.51858
ENSG00000110492	MDK	33.607	31.503	35.675	13.7	22.822	11.991	-1.05484	1.50679e-09	1.95751e-08
ENSG00000153956	CACNA2D1	0.15	0.193	0.116	0.047	0.154	0.02	-1.05445	0.0830232	0.200368
ENSG00000025434	NR1H3	37.094	41.767	36.381	18.754	20.785	15.962	-1.05408	5.22766e-23	2.37761e-21
ENSG00000188868	ZNF563	2.353	2.212	2.1	0.981	1.638	0.591	-1.05403	0.0184592	0.059163
ENSG00000187240	DYNC2H1	4.502	4.567	4.295	1.808	2.527	2.103	-1.05367	6.99227e-12	1.19095e-10
ENSG00000278570	NR2E3	0.36	0.354	0.386	0.377	0.153	0	-1.05344	0.25939	0.470013
ENSG00000147166	ITGB1BP2	1.206	1.055	1.099	0.771	0.6	0.253	-1.04891	0.101597	0.234979
ENSG00000133678	TMEM254	9.093	9.984	15.723	4.722	5.047	7.059	-1.04822	1.93397e-05	0.000134226
ENSG00000115414	FN1	9.09	7.43	7.301	4.116	3.521	3.894	-1.04672	5.54234e-25	2.85015e-23
ENSG00000172404	DNAJB7	0.201	0.281	0.569	0.342	0	0.168	-1.04319	0.228853	0.42907
ENSG00000177374	HIC1	1.058	0.245	0.364	0.231	0.318	0.26	-1.04304	0.523258	0.730756
ENSG00000087589	CASS4	0.107	0	0	0.052	0	0	-1.04103	0.839947	0.907013
ENSG00000103024	NME3	18.91	23.158	23.195	8.082	11.272	12.38	-1.04024	9.29323e-07	8.31347e-06
ENSG00000136869	TLR4	8.103	9.491	9.594	4.074	4.156	4.995	-1.0397	1.54345e-17	4.63804e-16
ENSG00000001626	CFTR	36.567	38.228	38.308	17.387	16.854	20.846	-1.03785	5.89279e-48	8.28902e-46
ENSG00000145087	STXBP5L	0.095	0.286	0.14	0.059	0.102	0.093	-1.03645	0.338114	0.564631
ENSG00000169972	PUSL1	65.677	64.846	63.31	30.954	27.401	36.288	-1.03425	4.91923e-24	2.39603e-22
ENSG00000285382	-	0.306	0.284	0.235	0.123	0.043	0.237	-1.03361	0.17636	0.355444
ENSG00000173614	NMNAT1	5.013	4.791	4.913	2.621	2.52	2.054	-1.03242	3.84377e-05	0.000252389
ENSG00000120129	DUSP1	17.079	17.848	21.555	8.446	8.772	10.45	-1.02957	4.34584e-13	8.40179e-12
ENSG00000170476	MZB1	0.657	0.533	0	0	0	0.583	-1.02939	0.407251	0.630669
ENSG00000110987	BCL7A	6.616	6.693	8.125	3.719	2.913	3.887	-1.0269	2.24446e-11	3.61173e-10
ENSG00000283765	-	0.993	0.227	1.847	0.529	0.979	0	-1.02419	0.44826	0.673566
ENSG00000089163	SIRT4	0	0.148	0.273	0.207	0	0	-1.02419	0.479156	0.698873
ENSG00000154252	GAL3ST2	0	0.744	0	0.076	0.29	0	-1.02346	0.673015	0.833074
ENSG00000111012	CYP27B1	2.91	2.506	2.502	1.434	0.532	1.956	-1.01355	0.00868157	0.0313331
ENSG00000143365	RORC	0.352	0.621	0.563	0.209	0.181	0.371	-1.01321	0.0641285	0.164303
ENSG00000165905	LARGE2	0.795	0.748	2.051	0.848	0.371	0.57	-1.00644	0.132595	0.287772
ENSG00000133069	TMCC2	0.123	0.136	0.365	0.039	0.038	0.234	-1.00463	0.213525	0.406877
ENSG00000164093	PITX2	25.053	25.149	24.77	12.064	12.139	13.167	-1.00447	1.22283e-18	3.95108e-17
ENSG00000116711	PLA2G4A	76.692	77.912	75.456	38.099	41.256	35.596	-1.00099	2.3304e-37	2.13624e-35
ENSG00000168702	LRP1B	0	0	0.006	0	0	0	-1	0.813661	0.891549
ENSG00000178150	ZNF114	0.118	0.258	0	0.126	0	0.062	-1	0.526161	0.732853
ENSG00000003989	SLC7A2	5.177	5.948	5.675	3.135	2.733	2.54	-0.998627	4.16996e-14	9.16999e-13
ENSG00000205189	ZBTB10	0.829	0.353	0.65	0.215	0.374	0.328	-0.998426	0.00534447	0.0205544
ENSG00000147677	EIF3H	945.94	943.642	984.1	479.367	485.11	473.964	-0.998394	5.98356e-67	1.50206e-64
ENSG00000155367	PPM1J	2.454	1.617	1.76	1.216	0.948	0.755	-0.998269	0.0155234	0.0511508
ENSG00000179403	VWA1	114.776	115.798	115.743	58.117	58.241	57.45	-0.994599	2.76811e-59	5.71737e-57
ENSG00000121691	CAT	71.855	72.366	72.505	35.477	35.677	37.914	-0.990644	4.86805e-38	4.64514e-36
ENSG00000114279	FGF12	0	0.017	0.639	0.143	0.15	0.038	-0.986865	0.880467	0.932977
ENSG00000228672	PROB1	2.942	3.651	3.298	1.312	1.607	2.08	-0.984477	3.99047e-06	3.14098e-05
ENSG00000157303	SUSD3	2.553	2.748	2.315	1.182	1.846	0.822	-0.984175	0.0329233	0.0957934
ENSG00000133805	AMPD3	6.403	7.182	7.063	3.148	3.015	4.279	-0.983604	2.87451e-10	4.05739e-09
ENSG00000214456	PLIN5	2.294	1.543	1.63	0.634	0.655	1.477	-0.982948	0.00741784	0.0273901
ENSG00000243279	PRAF2	1.068	2.341	1.248	0.946	0.334	1.078	-0.981837	0.0646641	0.165173
ENSG00000105270	CLIP3	1.049	1.086	0.759	0.295	0.157	1.014	-0.98118	0.116916	0.261474
ENSG00000100027	YPEL1	0.501	0.965	1.191	0.568	0.274	0.504	-0.98112	0.414886	0.639013
ENSG00000133216	EPHB2	7.187	6.212	6.916	2.652	3.958	3.683	-0.980882	1.24028e-12	2.29192e-11
ENSG00000180592	SKIDA1	0.08	0.139	0.039	0.033	0.082	0.016	-0.977804	0.589921	0.789643
ENSG00000182463	TSHZ2	14.253	13.515	17.687	8.507	7.453	7.124	-0.977546	1.6924e-21	6.80171e-20
ENSG00000142273	CBLC	16.808	16.32	16.547	8.285	7.854	9.095	-0.977151	1.00546e-10	1.49827e-09
ENSG00000183049	CAMK1D	0.268	0.993	0.969	0.626	0.155	0.352	-0.976896	0.10751	0.24583
ENSG00000114547	ROPN1B	0.952	1.862	0.86	0.801	0.771	0.296	-0.975857	0.167999	0.342277
ENSG00000147687	TATDN1	265.329	266.441	235.287	128.237	128.326	133.455	-0.975793	4.41655e-37	3.95961e-35
ENSG00000141759	TXNL4A	95.594	96.391	94.335	49.178	47.655	48.896	-0.97434	5.88648e-25	3.01096e-23
ENSG00000082438	COBLL1	34.862	42.215	38.558	19.634	17.81	21.497	-0.972235	1.47285e-39	1.54054e-37
ENSG00000215372	ZNF705G	0	0.243	0.061	0.066	0	0.089	-0.971803	0.429676	0.655664
ENSG00000182902	SLC25A18	0.565	0.124	0.095	0.053	0.051	0.296	-0.970854	0.379907	0.60655
ENSG00000081181	ARG2	9.43	7.966	7.594	4.819	2.871	5.062	-0.970627	2.85183e-06	2.31971e-05
ENSG00000159023	EPB41	64.111	65.45	68.542	35.821	33.247	32.073	-0.969883	3.06037e-41	3.37406e-39
ENSG00000226742	HSBP1L1	18.117	20.237	19.386	10.8	10.702	7.993	-0.969101	3.39636e-06	2.71526e-05
ENSG00000170689	HOXB9	164.315	175.742	182.345	88.86	91.333	86.808	-0.968315	1.51783e-43	1.82106e-41
ENSG00000078795	PKD2L2	0.09	0	0	0	0.046	0	-0.968291	0.799457	0.891549
ENSG00000278023	RDM1	11.658	9.605	10.002	4.446	6.407	5.128	-0.968191	4.06063e-05	0.000265348
ENSG00000147676	MAL2	942.73	973.436	927.84	479.495	501.704	472.966	-0.967734	3.43084e-58	6.7447e-56
ENSG00000105339	DENND3	11.53	15.122	16.885	7.721	6.454	8.088	-0.967594	2.29624e-13	4.59726e-12
ENSG00000000971	CFH	67.872	68.048	65.554	33.775	35.053	34.201	-0.967543	1.33645e-37	1.23902e-35
ENSG00000212124	TAS2R19	0.205	0	0	0	0.105	0	-0.965235	0.799457	0.891549
ENSG00000142765	SYTL1	10.186	9.252	10.086	5.544	5.053	4.526	-0.965144	3.0278e-08	3.34947e-07
ENSG00000134326	CMPK2	0.965	0.32	0.503	0.408	0.136	0.372	-0.964927	0.0440823	0.121399
ENSG00000224389	C4B	0.14	0.615	0.085	0	0.155	0.276	-0.962701	0.323595	0.546821
ENSG00000151466	SCLT1	27.568	28.353	25.707	13.429	13.437	15.017	-0.962699	5.84252e-17	1.66036e-15
ENSG00000114248	LRRC31	0	0.263	0	0	0.089	0.046	-0.962103	0.744145	0.888824
ENSG00000002330	BAD	36.809	32.652	30.882	16.672	16.075	18.804	-0.960868	2.00205e-11	3.24082e-10
ENSG00000168685	IL7R	1.42	0.792	0.437	0.703	0.351	0.307	-0.960781	0.0100344	0.0354859
ENSG00000157343	ARMC12	0	0	0.175	0	0.09	0	-0.959358	0.799457	0.891549
ENSG00000126500	FLRT1	0.209	0.346	0.542	0.139	0.399	0.027	-0.957241	0.16638	0.339736
ENSG00000160539	PLPP7	0.53	0	0	0.113	0.108	0.052	-0.957091	0.729537	0.877283
ENSG00000268790	-	0	0.219	0	0	0	0.113	-0.954608	0.799457	0.891549
ENSG00000172421	EFCAB3	0.666	0.641	1.133	0.497	0.204	0.558	-0.954603	0.145729	0.309063
ENSG00000105429	MEGF8	12.414	13.427	12.492	6.264	6.32	7.197	-0.954472	5.52068e-25	2.85015e-23
ENSG00000118849	RARRES1	4.627	4.784	5.235	3.09	3.087	1.385	-0.953667	0.000800626	0.0039116
ENSG00000196228	SULT1C3	0.248	0.145	0	0	0.203	0	-0.95305	0.574888	0.777299
ENSG00000255508	-	1.607	2.211	2.24	0.999	0.991	1.141	-0.952218	8.61514e-05	0.000530265
ENSG00000165156	ZHX1	101.09	102.516	97.528	51.885	50.781	53.374	-0.94849	5.45526e-48	7.7403e-46
ENSG00000176909	MAMSTR	0.959	0.582	1.332	0.886	0.373	0.232	-0.946278	0.129186	0.281959
ENSG00000121406	ZNF549	0.156	0.088	0.145	0.04	0.076	0.086	-0.945415	0.413663	0.637851
ENSG00000134827	TCN1	19.604	19.027	16.105	9.522	9.974	8.929	-0.94533	4.07843e-10	5.68298e-09
ENSG00000171703	TCEA2	0.109	0.208	0.112	0	0.223	0	-0.943934	0.373721	0.600872
ENSG00000144476	ACKR3	0.817	0.447	0.29	0	0.052	0.756	-0.943559	0.026495	0.0799993
ENSG00000126246	IGFLR1	8.493	11.907	6.72	4.332	4.163	5.607	-0.943457	0.004915	0.019113
ENSG00000278224	PRICKLE4	10.061	9.714	9.246	4.89	4.971	5.238	-0.942644	2.10689e-07	2.07097e-06
ENSG00000181264	TLCD5	0.527	1.34	0.934	0.866	0.345	0.247	-0.941951	0.0613399	0.158605
ENSG00000151470	C4orf33	12.587	10.434	10.744	6.419	5.208	5.987	-0.938806	2.77982e-09	3.49717e-08
ENSG00000158186	MRAS	2.21	3.16	3.427	2.332	1.231	1.028	-0.938203	5.38545e-07	4.99854e-06
ENSG00000121742	GJB6	3.901	5.159	5.799	1.964	2.866	2.926	-0.937952	0.00501205	0.019444
ENSG00000158486	DNAH3	0.066	0.109	0.141	0.088	0.051	0.026	-0.937459	0.146873	0.31031
ENSG00000135052	GOLM1	146.057	148.407	154.984	76.546	76.42	81.749	-0.937244	1.81332e-52	2.98868e-50
ENSG00000171443	ZNF524	19.4	19.397	22.379	13.372	7.388	11.191	-0.937105	4.33132e-06	3.38154e-05
ENSG00000144649	GASK1A	0.157	0	0	0	0	0.082	-0.937069	0.712482	0.863406
ENSG00000285547	-	0.119	1.399	0.656	0	0.991	0.145	-0.936389	0.513829	0.728281
ENSG00000151715	TMEM45B	48.494	40.521	44.125	22.439	22.634	24.519	-0.935951	5.27183e-27	3.07216e-25
ENSG00000075223	SEMA3C	49.968	48.004	51.549	23.592	26.182	28.532	-0.933153	2.80646e-31	1.991e-29
ENSG00000177595	PIDD1	16.251	17.223	17.494	8.351	9.043	9.319	-0.93205	1.4949e-14	3.41151e-13
ENSG00000164754	RAD21	813.125	845.703	845.443	437.322	447.252	429.18	-0.930696	1.10543e-57	2.14729e-55
ENSG00000001461	NIPAL3	26.741	27.382	31.038	15.02	13.472	16.196	-0.930305	1.3183e-18	4.24274e-17
ENSG00000134138	MEIS2	122.816	109.926	123.674	62.206	63.785	61.352	-0.92788	1.17535e-37	1.0959e-35
ENSG00000144712	CAND2	0.093	0.142	0.132	0.074	0.095	0.024	-0.927179	0.333813	0.558878
ENSG00000167103	PIP5KL1	0.924	0.837	1.234	0.099	0.817	0.66	-0.926288	0.118652	0.264054
ENSG00000170365	SMAD1	15.3	12.986	16.748	6.313	8.09	9.3	-0.925945	1.22058e-15	3.05462e-14
ENSG00000120156	TEK	0.659	0.738	0.676	0.581	0.169	0.342	-0.924747	0.00531495	0.0204683
ENSG00000090104	RGS1	0.076	0	0.072	0	0.078	0	-0.924051	0.783639	0.891549
ENSG00000185627	PSMD13	195.692	203.726	188.138	100.578	112.111	97.156	-0.92318	9.28761e-32	6.82639e-30
ENSG00000181215	C4orf50	0.091	0	0	0.048	0	0	-0.922832	0.712482	0.863406
ENSG00000182636	NDN	0.108	0	0	0	0	0.057	-0.921997	0.799457	0.891549
ENSG00000166343	MSS51	1.406	1.265	1.044	0.504	0.373	1.084	-0.921773	0.0413532	0.115107
ENSG00000126353	CCR7	0.663	0.29	0.492	0	0.267	0.496	-0.921315	0.156944	0.326183
ENSG00000110042	DTX4	40.402	44.356	46.142	23.69	23.03	22.46	-0.920038	5.06838e-32	3.81109e-30
ENSG00000204160	ZDHHC18	46.188	47.101	45.551	22.516	27.112	23.768	-0.91965	6.30966e-22	2.61971e-20
ENSG00000188747	NOXA1	1.864	1.031	1.326	0.719	0.911	0.602	-0.919248	0.234298	0.435923
ENSG00000174456	C12orf76	7.989	7.925	8.09	4.409	2.987	5.308	-0.917992	5.38888e-05	0.000343747
ENSG00000156968	MPV17L	0	0.034	0	0	0.018	0	-0.917538	0.799457	0.891549
ENSG00000173264	GPR137	21.712	21.766	16.334	10.714	10.692	10.323	-0.914633	6.53353e-06	4.95159e-05
ENSG00000168386	FILIP1L	6.672	7.965	5.704	4.722	3.011	3.065	-0.913626	2.56516e-06	2.09908e-05
ENSG00000113262	GRM6	0	0	0.032	0	0.017	0	-0.912537	0.799457	0.891549
ENSG00000182771	GRID1	0	0	0.032	0	0.017	0	-0.912537	0.799457	0.891549
ENSG00000189269	DRICH1	0.158	0	0	0.084	0	0	-0.911463	0.799457	0.891549
ENSG00000173599	PC	26.471	29.965	31.662	15.111	14.775	16.986	-0.910383	3.89551e-21	1.53534e-19
ENSG00000134575	ACP2	26.073	25.386	30.193	14.95	15.116	13.384	-0.910132	9.99345e-17	2.79697e-15
ENSG00000133315	MACROD1	58.401	52.257	49.597	28.552	30.141	26.586	-0.910107	8.08662e-19	2.67104e-17
ENSG00000277775	H3C7	0.417	0	0	0.222	0	0	-0.909488	0.799457	0.891549
ENSG00000180767	CHST13	0.107	0	0	0.057	0	0	-0.908577	0.799457	0.891549
ENSG00000185055	EFCAB10	0.137	0.542	0.131	0.071	0.07	0.291	-0.906891	0.489417	0.706367
ENSG00000289517	-	0.192	0.637	0.151	0	0.15	0.373	-0.905971	0.231312	0.431845
ENSG00000198720	ANKRD13B	9.728	7.276	8.334	4.553	3.856	5.114	-0.905887	4.66907e-05	0.000301365
ENSG00000198483	ANKRD35	0.366	0.524	0.55	0.461	0.238	0.07	-0.905013	0.126598	0.278021
ENSG00000206531	CD200R1L	0.159	0	0	0.085	0	0	-0.903492	0.799457	0.891549
ENSG00000151882	CCL28	1.621	2.428	2.507	1.028	1.305	1.173	-0.90299	0.0125467	0.0427937
ENSG00000130783	CCDC62	0.083	0.061	0.215	0.097	0	0.095	-0.902878	0.462199	0.686796
ENSG00000087495	PHACTR3	0.52	0.966	0.307	0.415	0	0.544	-0.902773	0.262936	0.474121
ENSG00000133110	POSTN	0.129	0	0	0	0.034	0.035	-0.902703	0.693646	0.84815
ENSG00000231887	PRH1	0	2.63	1.697	0.927	0	1.395	-0.897999	0.590391	0.790142
ENSG00000117586	TNFSF4	0.12	0.026	0.085	0.032	0.092	0	-0.897553	0.549011	0.753994
ENSG00000169129	AFAP1L2	9.249	9.024	9.299	4.546	4.593	5.662	-0.897509	6.45643e-13	1.22928e-11
ENSG00000160255	ITGB2	0.281	0	0	0	0.109	0.042	-0.896022	0.584488	0.785593
ENSG00000242366	UGT1A8	43.967	43.568	46.544	25.854	23.263	22.98	-0.895072	5.86921e-26	3.16066e-24
ENSG00000159388	BTG2	17.598	19.009	22.024	10.37	11.555	9.605	-0.894938	2.62382e-12	4.69954e-11
ENSG00000147679	UTP23	72.508	74.136	65.895	41.089	35.28	37.95	-0.894662	2.60907e-22	1.12328e-20
ENSG00000154274	C4orf19	64.362	66.098	62.597	35.606	35.888	32.381	-0.894178	1.83227e-31	1.32876e-29
ENSG00000164418	GRIK2	0	0	0.221	0	0	0.119	-0.893085	0.999999	1
ENSG00000289697	-	9.196	16.231	11.619	8.217	5.446	6.295	-0.892351	3.68835e-05	0.000242868
ENSG00000166532	RIMKLB	0	0	0.256	0	0.138	0	-0.891476	0.712482	0.863406
ENSG00000145425	RPS3A	2902.18	2753.88	2430.43	1416.51	1470.91	1472.2	-0.891311	4.14557e-47	5.73248e-45
ENSG00000167799	NUDT8	7.787	5.787	6.933	4.754	1.129	5.186	-0.889592	0.019629	0.0622884
ENSG00000101440	ASIP	0	0	0.298	0	0.161	0	-0.888252	0.799457	0.891549
ENSG00000175906	ARL4D	4.827	5.364	6.165	2.502	3.264	3.076	-0.887375	0.000421929	0.00219535
ENSG00000198520	ARMH1	0	0.27	0	0	0	0.146	-0.886991	1	1
ENSG00000120093	HOXB3	71.176	70.398	80.768	40.939	38.879	40.471	-0.886276	1.96779e-31	1.42073e-29
ENSG00000154165	GPR15	0	0	0.072	0	0.039	0	-0.884523	0.799457	0.891549
ENSG00000167380	ZNF226	48.314	51.097	45.658	25.833	34.396	18.364	-0.884267	6.39224e-09	7.73755e-08
ENSG00000134339	SAA2	0	0	0.19	0	0.103	0	-0.883355	0.799457	0.891549
ENSG00000147650	LRP12	8.446	9.365	8.645	4.168	5.877	4.304	-0.882645	1.37632e-09	1.7966e-08
ENSG00000167617	CDC42EP5	11.488	14.371	9.989	6.855	6.335	6.261	-0.882048	0.000136361	0.000802381
ENSG00000184232	OAF	83.018	74.567	79.285	42.93	41.531	44.124	-0.881373	4.08507e-39	4.19221e-37
ENSG00000144290	SLC4A10	0	0	0.07	0	0.038	0	-0.881356	0.712482	0.863406
ENSG00000095777	MYO3A	0	0.07	0	0	0	0.038	-0.881356	0.839947	0.907013
ENSG00000281348	-	1.274	0	0	0.692	0	0	-0.880521	0.833184	0.903927
ENSG00000162692	VCAM1	0.042	0	0.039	0	0	0.044	-0.880418	0.783639	0.891549
ENSG00000040199	PHLPP2	19.285	19.399	19.018	10.558	9.827	10.965	-0.880156	1.86926e-29	1.21517e-27
ENSG00000196154	S100A4	837.594	810.268	889.68	462.903	462.249	453.946	-0.879707	7.26255e-49	1.05806e-46
ENSG00000260001	TGFBR3L	0.16	0.105	0.038	0.043	0.122	0	-0.876852	0.549011	0.753994
ENSG00000149499	EML3	27.805	30.958	30.65	15.568	16.987	16.17	-0.875822	9.03269e-19	2.96552e-17
ENSG00000053438	NNAT	3.064	4.24	3.377	0.935	2.805	2.085	-0.874717	0.0850528	0.204019
ENSG00000182310	SPACA6	2.243	2.513	2.177	1.102	0.594	2.09	-0.872805	0.117607	0.262409
ENSG00000129467	ADCY4	0.365	1.271	0.719	0.245	0.686	0.357	-0.870594	0.62347	0.811962
ENSG00000125845	BMP2	3.833	3.836	5.297	1.702	2.135	3.256	-0.870266	9.26857e-05	0.000567274
ENSG00000109956	B3GAT1	0.321	0.409	0.221	0.093	0.03	0.398	-0.868162	0.241481	0.445226
ENSG00000177707	NECTIN3	37.375	36.257	34.623	22.77	14.356	22.208	-0.867503	2.27888e-20	8.4896e-19
ENSG00000015568	RGPD5	9.723	8.121	10.026	6.249	2.531	6.506	-0.866502	0.000601359	0.00303225
ENSG00000140993	TIGD7	0.447	0.545	0.406	0.217	0.322	0.228	-0.866066	0.106243	0.24358
ENSG00000142657	PGD	232.607	233.025	255.901	133.904	132.026	130.331	-0.864614	1.24426e-45	1.58614e-43
ENSG00000110841	PPFIBP1	69.466	76.712	83.453	38.874	44.321	42.932	-0.86444	8.2534e-32	6.0937e-30
ENSG00000060642	PIGV	17.835	15.621	15.597	7.313	10.95	8.698	-0.863467	4.85965e-10	6.69155e-09
ENSG00000188157	AGRN	234.68	227.199	249.355	135.104	117.863	138.052	-0.863086	2.50508e-50	3.89289e-48
ENSG00000186787	SPIN2B	8.699	8.385	6.85	3.881	3.904	5.377	-0.862683	0.000243098	0.00134874
ENSG00000142089	IFITM3	7.75	5.6	5.254	4.308	2.039	3.884	-0.862666	0.0232516	0.0719418
ENSG00000212900	KRTAP3-2	0.144	0	0.136	0.154	0	0	-0.862496	0.783639	0.891549
ENSG00000151376	ME3	7.501	6.915	14.963	5.885	5.489	4.787	-0.862269	0.0246877	0.0753939
ENSG00000019144	PHLDB1	92.046	94.553	103.844	53.858	53.632	52.367	-0.861473	3.01878e-37	2.73652e-35
ENSG00000288675	PANO1	0.613	1.233	1.506	0.653	1.001	0.193	-0.859838	0.133473	0.289112
ENSG00000169302	STK32A	0.039	0	0.039	0	0	0.043	-0.859137	0.687944	0.844189
ENSG00000188219	POTEE	0.071	0.185	0.063	0	0.117	0.059	-0.857981	0.467698	0.691754
ENSG00000172482	AGXT	0.071	0.031	0.235	0.076	0.036	0.074	-0.857446	0.494895	0.711848
ENSG00000169398	PTK2	254.903	250.771	251.09	153.482	133.287	131.035	-0.857017	8.30667e-55	1.47326e-52
ENSG00000108352	RAPGEFL1	13.813	13.171	19.097	9.063	8.458	7.927	-0.85662	2.69326e-09	3.39351e-08
ENSG00000198331	HYLS1	12.431	14.024	12.821	6.689	7.489	7.542	-0.854624	6.6673e-07	6.12559e-06
ENSG00000072133	RPS6KA6	0.718	0.65	0.988	0.389	0.412	0.502	-0.854502	0.00315871	0.0130318
ENSG00000133048	CHI3L1	0.112	0	0	0	0	0.062	-0.853159	0.999998	1
ENSG00000142676	RPL11	1508.19	1398.24	1268.21	772.188	777.838	761.121	-0.853042	1.29967e-46	1.75262e-44
ENSG00000185201	IFITM2	1.115	1.209	0.967	1.008	0.591	0.223	-0.853003	0.300872	0.521547
ENSG00000114853	ZBTB47	0.662	0.664	0.301	0.16	0.277	0.464	-0.852615	0.113546	0.256362
ENSG00000285082	-	0.45	0.274	0.159	0.157	0.168	0.164	-0.852579	0.510046	0.727739
ENSG00000271605	MILR1	27.682	27.63	22.6	14.785	14.726	13.675	-0.851282	7.00133e-08	7.41342e-07
ENSG00000153721	CNKSR3	0	0.139	0.054	0	0	0.107	-0.85099	0.403122	0.626856
ENSG00000147443	DOK2	0	0	0.11	0	0	0.061	-0.850622	0.799457	0.891549
ENSG00000106524	ANKMY2	23.096	22.589	21.573	12.771	10.98	13.558	-0.850182	3.83663e-14	8.45978e-13
ENSG00000262481	TMEM256-PLSCR3	0.905	0.49	1.02	0.806	0	0.534	-0.84979	0.21008	0.402041
ENSG00000166578	IQCD	2.207	2.392	3.225	2.334	1.241	0.77	-0.84855	0.0275809	0.082621
ENSG00000110400	NECTIN1	105.256	99.461	98.913	55.406	50.703	62.566	-0.848068	9.65629e-43	1.10183e-40
ENSG00000047936	ROS1	0.014	0	0.013	0.015	0	0	-0.847997	0.783639	0.891549
ENSG00000184384	MAML2	15.164	16.338	15.083	9.211	7.941	8.756	-0.846468	2.32094e-21	9.23679e-20
ENSG00000162552	WNT4	0.052	0.023	0.221	0.138	0	0.027	-0.843131	0.501785	0.718528
ENSG00000204301	NOTCH4	0.58	0.614	0.635	0.309	0.343	0.368	-0.842486	0.0137886	0.0464085
ENSG00000286522	H3C2	0.403	0.176	0.19	0.429	0	0	-0.842006	0.669716	0.830439
ENSG00000182993	C12orf60	2.336	3.407	1.902	1.107	1.458	1.7	-0.841971	0.0216657	0.067685
ENSG00000122735	DNAI1	0	0.395	0.139	0.087	0.083	0.128	-0.841527	0.805742	0.891549
ENSG00000221916	C19orf73	1.387	1.335	1.442	0.591	0.425	1.308	-0.84136	0.224136	0.422312
ENSG00000100298	APOBEC3H	0	0.258	0	0	0.144	0	-0.841302	0.639294	0.811962
ENSG00000168140	VASN	4.789	4.701	4.629	2.882	2.165	2.835	-0.841004	2.11463e-05	0.00014561
ENSG00000151131	NOPCHAP1	20.821	14.251	18.303	10.494	10.871	8.451	-0.840077	2.66693e-12	4.76629e-11
ENSG00000159423	ALDH4A1	30.298	26.738	33.188	17.009	16.289	17.132	-0.839229	1.86733e-19	6.52446e-18
ENSG00000153832	FBXO36	4.867	5.123	6.047	3.855	3.005	2.109	-0.838385	7.07087e-05	0.000440364
ENSG00000131386	GALNT15	0.244	0.018	0.04	0.065	0.104	0	-0.837525	0.565517	0.768833
ENSG00000215695	RSC1A1	17.192	14.612	14.937	8.454	10.955	6.752	-0.837271	2.02003e-08	2.29532e-07
ENSG00000136197	C7orf25	6.726	5.921	8.651	4.325	3.846	3.77	-0.834794	0.00449351	0.0177274
ENSG00000270011	ZNF559-ZNF177	0.148	0.451	1.799	0.542	0.803	0	-0.834225	0.0484403	0.131122
ENSG00000241186	TDGF1	0.259	0.092	0	0.197	0	0	-0.833275	0.739457	0.885558
ENSG00000115226	FNDC4	0	0	0.121	0.068	0	0	-0.8314	0.799457	0.891549
ENSG00000214063	TSPAN4	16.563	18.949	18.312	10.867	10.779	8.62	-0.830552	1.865e-07	1.84432e-06
ENSG00000213347	MXD3	16.007	15.522	22.855	8.909	10.248	11.442	-0.829698	8.08276e-05	0.000498625
ENSG00000105146	AURKC	1.413	1.051	1.875	0.518	0.967	0.957	-0.829299	0.140218	0.300688
ENSG00000134897	BIVM	14.123	15.806	19.247	9.136	8.373	10.175	-0.828902	9.46835e-09	1.11791e-07
ENSG00000175329	ISX	0.067	0.059	0	0.036	0	0.035	-0.827533	0.669716	0.830439
ENSG00000135643	KCNMB4	0.327	0.573	0.681	0.349	0.223	0.32	-0.825722	0.067566	0.171359
ENSG00000186204	CYP4F12	4.364	1.887	1.22	1.492	1.278	1.448	-0.824742	0.119375	0.265338
ENSG00000101955	SRPX	0.056	0.052	0	0	0.061	0	-0.82415	0.783639	0.891549
ENSG00000163220	S100A9	7.186	10.215	6.791	3.446	5.136	5.083	-0.824045	0.0150561	0.049852
ENSG00000149328	GLB1L2	95.083	94.617	103.031	56.277	52.605	56.475	-0.823991	6.21793e-38	5.86463e-36
ENSG00000112053	SLC26A8	0.049	0.043	0	0.052	0	0	-0.823122	0.783639	0.891549
ENSG00000154493	C10orf90	0	0	0.122	0.069	0	0	-0.822213	0.799457	0.891549
ENSG00000156802	ATAD2	324.633	332.678	327.806	185.593	189.319	182.511	-0.821523	6.01284e-48	8.38559e-46
ENSG00000094755	GABRP	9.789	12.661	12.027	5.786	6.669	7.055	-0.82142	5.06745e-07	4.71143e-06
ENSG00000112293	GPLD1	0.64	0.591	0.403	0.171	0.418	0.336	-0.820883	0.0507093	0.136269
ENSG00000125505	MBOAT7	131.34	126.063	141.489	70.993	69.41	85.524	-0.820141	2.44122e-30	1.65284e-28
ENSG00000291312	-	1.384	0	0.657	0.964	0	0.192	-0.820135	0.661906	0.824694
ENSG00000149196	HIKESHI	43.913	40.882	35.064	24.327	19.492	24.149	-0.818411	1.97414e-11	3.20518e-10
ENSG00000164932	CTHRC1	0.644	0.075	0.568	0.092	0.188	0.45	-0.818044	0.563289	0.766827
ENSG00000174788	PCP2	0.138	0.121	0	0.147	0	0	-0.817136	0.783639	0.891549
ENSG00000177830	CHID1	87.153	82.584	86.839	45.887	37.772	61.987	-0.81692	6.79697e-22	2.81488e-20
ENSG00000142632	ARHGEF19	22.621	22.805	23.647	11.149	13.612	14.484	-0.815613	1.87714e-12	3.40325e-11
ENSG00000136052	SLC41A2	34.911	22.507	22.3	12.937	17.664	14.706	-0.815172	2.05001e-12	3.70023e-11
ENSG00000118526	TCF21	0.224	1.183	0.551	0.328	0.419	0.366	-0.814927	0.346921	0.574342
ENSG00000187474	FPR3	0	0.137	0.074	0	0.12	0	-0.814209	0.638389	0.811962
ENSG00000164406	LEAP2	0.359	0.628	0.565	0.51	0.122	0.251	-0.813643	0.412696	0.636902
ENSG00000080561	MID2	3.303	3.913	3.252	1.801	1.595	2.561	-0.813328	2.16952e-06	1.80521e-05
ENSG00000136931	NR5A1	0	0	0.065	0.037	0	0	-0.812914	0.799457	0.891549
ENSG00000213762	ZNF134	0	0	0.079	0.045	0	0	-0.811928	0.712482	0.863406
ENSG00000205116	TMEM88B	1.44	0.98	1.452	0.716	0.719	0.771	-0.811646	0.0186098	0.0594793
ENSG00000175575	PAAF1	27.946	30.644	30.658	12.14	22.947	15.814	-0.810126	1.91764e-07	1.89293e-06
ENSG00000111266	DUSP16	19.736	29.428	25.432	12.183	13.981	16.387	-0.809905	1.17007e-11	1.95015e-10
ENSG00000197043	ANXA6	1.298	1.21	2.283	0.672	1.306	0.755	-0.809841	0.180351	0.361921
ENSG00000112294	ALDH5A1	9.93	10.856	10.495	6.117	5.862	5.866	-0.809767	4.21889e-10	5.85371e-09
ENSG00000100652	SLC10A1	0	0.135	0.049	0	0.105	0	-0.809316	0.690399	0.84593
ENSG00000183569	SERHL2	0.996	1.029	0.726	0.802	0.202	0.566	-0.809192	0.204664	0.394414
ENSG00000118985	ELL2	37.342	25.417	30.61	14.435	21.14	17.714	-0.809106	5.18544e-27	3.03265e-25
ENSG00000178026	LRRC75B	0.554	1.017	2.661	0.77	1.559	0.087	-0.808719	0.352559	0.580469
ENSG00000239605	STPG4	0.686	0.254	0	0.271	0	0.266	-0.807739	0.90386	0.948049
ENSG00000110442	COMMD9	59.003	63.275	49.862	27.536	36.834	33.987	-0.807483	1.00397e-14	2.33358e-13
ENSG00000163082	SGPP2	18.117	18.92	20.324	10.434	11.56	10.781	-0.807474	1.9323e-18	6.17012e-17
ENSG00000112139	MDGA1	0.068	0	0.037	0.01	0.05	0	-0.807355	0.999999	1
ENSG00000124721	DNAH8	0	0.014	0	0.008	0	0	-0.807355	0.799457	0.891549
ENSG00000205531	NAP1L4	181.711	195.99	188.681	101.694	112.015	109.94	-0.807345	1.2365e-32	9.4723e-31
ENSG00000211450	SELENOH	62.184	41.795	48.245	26.681	27.804	32.651	-0.804855	8.34901e-13	1.56767e-11
ENSG00000105835	NAMPT	279.471	281.374	267.106	148.818	165.215	159.908	-0.804838	6.96131e-46	9.08702e-44
ENSG00000121858	TNFSF10	3.275	3.446	5.604	2.42	2.607	2.031	-0.804256	0.00259365	0.0110181
ENSG00000163380	LMOD3	0.093	0.289	0.044	0.148	0.047	0.049	-0.803972	0.435647	0.661436
ENSG00000169247	SH3TC2	17.811	21.008	19.688	10.461	11.402	11.656	-0.80363	1.37569e-12	2.5364e-11
ENSG00000083814	ZNF671	0.532	0.591	0.2	0.189	0.115	0.454	-0.803543	0.22916	0.429448
ENSG00000175183	CSRP2	0	0.701	0.154	0.347	0	0.143	-0.803143	0.459662	0.683986
ENSG00000198682	PAPSS2	20.258	20.135	18.46	11.279	10.248	12.211	-0.802742	6.26228e-17	1.77091e-15
ENSG00000111727	HCFC2	2.613	3.332	3.771	1.756	2.358	1.457	-0.802426	0.010242	0.0361649
ENSG00000175544	CABP4	3.814	2.269	1.95	1.457	1.475	1.674	-0.802424	0.00381146	0.0153522
ENSG00000126861	OMG	0	0.101	0.11	0.062	0.059	0	-0.802236	0.669716	0.830439
ENSG00000180425	C11orf71	8.886	6.765	8.221	4.513	3.712	5.465	-0.802197	1.67886e-05	0.00011747
ENSG00000107731	UNC5B	1.264	0.742	1.152	0.561	0.815	0.436	-0.801428	0.00405615	0.0161859
ENSG00000009724	MASP2	1.044	1.023	1.425	1.006	0.385	0.613	-0.801171	0.0548502	0.145314
ENSG00000187959	CPSF4L	0	0.141	0.15	0	0	0.167	-0.801171	0.611831	0.806664
ENSG00000181418	DDN	0.594	0.85	0.51	0.288	0.551	0.283	-0.800358	0.0803544	0.195838
ENSG00000114923	SLC4A3	0	0.023	0.024	0	0.027	0	-0.799701	0.783639	0.891549
ENSG00000143013	LMO4	181.595	188.575	186.93	106.733	104.386	108.955	-0.799531	2.95195e-34	2.42045e-32
ENSG00000189266	PNRC2	203.034	215.907	193.361	116.663	128.16	106.969	-0.799521	3.74465e-34	3.03988e-32
ENSG00000160932	LY6E	121.745	114.485	120.175	62.407	73.469	68.898	-0.799485	1.84138e-22	8.01221e-21
ENSG00000214753	HNRNPUL2	54.444	55.278	58.237	33.315	34.461	28.73	-0.799419	7.02289e-27	4.03495e-25
ENSG00000197483	ZNF628	9.674	9.995	8.02	4.434	5.492	5.995	-0.798382	0.0515781	0.138126
ENSG00000177666	PNPLA2	81.888	78.679	91.246	49.713	49.554	45.543	-0.798192	7.03697e-28	4.28441e-26
ENSG00000161558	TMEM143	8.176	7.581	7.298	4.852	4.171	4.236	-0.798108	1.35553e-06	1.16966e-05
ENSG00000146477	SLC22A3	0.828	0.529	0.301	0.102	0.52	0.334	-0.794361	0.18177	0.364101
ENSG00000176401	EID2B	2.758	2.413	2.867	1.94	0.845	1.85	-0.794267	0.0155236	0.0511508
ENSG00000184903	IMMP2L	8.756	15.653	6.055	6.231	3.696	7.645	-0.793827	0.0406915	0.113634
ENSG00000105327	BBC3	3.848	4.414	5.477	2.733	2.562	2.63	-0.793794	0.00132078	0.0060858
ENSG00000180198	RCC1	210.957	214.846	207.63	126.228	120.689	118.93	-0.791952	1.4919e-32	1.13754e-30
ENSG00000163909	HEYL	0	0.066	0.024	0	0.052	0	-0.791413	0.690399	0.84593
ENSG00000177700	POLR2L	67.096	75.919	78.079	38.857	42.717	46.179	-0.791303	8.95478e-13	1.67756e-11
ENSG00000165757	JCAD	25.778	26.78	27.139	15.305	15.275	15.526	-0.789571	4.77889e-31	3.37564e-29
ENSG00000258388	PPT2-EGFL8	3.294	2.917	4.741	2.475	2.221	1.645	-0.788412	0.00017611	0.00100545
ENSG00000107014	RLN2	1.545	1.228	1.327	1.197	0	1.177	-0.788304	0.29752	0.517993
ENSG00000173698	ADGRG2	0.321	0.377	0.433	0.488	0.12	0.048	-0.785831	0.189556	0.375611
ENSG00000101213	PTK6	1.841	1.738	2.806	1.633	0.975	1.096	-0.785603	0.00748903	0.027603
ENSG00000198830	HMGN2	749.733	748.32	746.191	438.406	425.108	439.28	-0.784621	9.33401e-52	1.47867e-49
ENSG00000170959	DCDC1	0.422	0.226	0.456	0.145	0.37	0.126	-0.784344	0.453739	0.678513
ENSG00000162407	PLPP3	7.548	9.785	8.919	5.194	5.106	4.944	-0.784186	1.30505e-07	1.32346e-06
ENSG00000165072	MAMDC2	2.457	2.284	3.368	1.342	1.662	1.706	-0.783797	0.00129313	0.00598073
ENSG00000147697	GSDMC	0	0.074	0	0	0.043	0	-0.783189	0.799457	0.891549
ENSG00000139714	MORN3	0.244	0.605	0.23	0.087	0.398	0.142	-0.783158	0.152953	0.31976
ENSG00000184524	CEND1	0	0.056	0.061	0.068	0	0	-0.782902	0.783639	0.891549
ENSG00000119915	ELOVL3	0.588	0.579	0.834	0.47	0	0.693	-0.78287	0.315784	0.537293
ENSG00000005187	ACSM3	44.589	42.518	39.762	25.771	23.982	24.085	-0.780904	2.71023e-15	6.58077e-14
ENSG00000112706	IMPG1	0	0.244	0.146	0.099	0.063	0.065	-0.780782	0.454041	0.678815
ENSG00000171051	FPR1	0.476	0.694	0.225	0.676	0.081	0.055	-0.780713	0.416164	0.640496
ENSG00000166801	FAM111A	60.967	66.321	64.461	36.52	37.894	37.243	-0.780145	9.31668e-27	5.29044e-25
ENSG00000178935	ZNF552	16.48	17.312	19.429	7.431	11.865	11.708	-0.779541	9.22986e-08	9.54396e-07
ENSG00000172269	DPAGT1	82.92	86.275	88.755	51.619	52.488	46.174	-0.779429	6.85516e-23	3.1071e-21
ENSG00000083845	RPS5	1487.26	1426.77	1335.92	821.455	796.737	857.851	-0.779411	3.38627e-45	4.21785e-43
ENSG00000253305	PCDHGB6	0.078	0.176	0	0.024	0	0.124	-0.779231	0.467859	0.691929
ENSG00000158825	CDA	2.799	2.894	3.848	1.491	2.079	2	-0.776463	0.0697682	0.17568
ENSG00000154146	NRGN	72.104	62.59	71.441	41.743	37.266	41.398	-0.77567	8.53641e-19	2.81391e-17
ENSG00000187510	PLEKHG7	0	0.049	0.052	0.059	0	0	-0.775568	0.783639	0.891549
ENSG00000177600	RPLP2	1065.6	1117.99	1128.43	611.461	616.942	707.534	-0.774681	6.98538e-30	4.65226e-28
ENSG00000163530	DPPA2	0	0.13	0	0	0.076	0	-0.77444	0.799457	0.891549
ENSG00000129757	CDKN1C	0.923	0.518	0.586	0.763	0.119	0.304	-0.773242	0.230209	0.430722
ENSG00000105516	DBP	6.398	5.188	4.951	3.69	2.425	3.566	-0.77247	0.0162416	0.053056
ENSG00000073711	PPP2R3A	17.688	17.735	17.988	10.015	11.234	10.051	-0.770974	2.297e-20	8.5376e-19
ENSG00000171202	TMEM126A	57.403	54.756	50.082	31.982	31.591	31.552	-0.770242	3.1645e-11	5.00825e-10
ENSG00000105509	HAS1	0	0.086	0.093	0.053	0	0.052	-0.76957	0.669716	0.830439
ENSG00000177156	TALDO1	423.776	428.714	451.539	258.168	251.209	255.968	-0.768794	5.02295e-39	5.12246e-37
ENSG00000167676	PLIN4	7.436	7.779	7.782	4.374	4.398	4.73	-0.768273	1.70715e-12	3.11583e-11
ENSG00000141434	MEP1B	0	0.118	0.042	0.048	0.046	0	-0.767339	0.672319	0.832339
ENSG00000128641	MYO1B	5.621	4.343	3.515	2.19	2.698	3.036	-0.766413	7.13478e-05	0.000443836
ENSG00000104903	LYL1	0.487	0.061	0.066	0	0.142	0.219	-0.76624	0.597582	0.796759
ENSG00000249992	TMEM158	1.243	0.939	0.641	0.662	0.288	0.71	-0.766046	0.154847	0.322687
ENSG00000286014	SPDYE15	0.068	0	0	0.04	0	0	-0.765535	0.799457	0.891549
ENSG00000286137	SPDYE14	0.068	0	0	0.04	0	0	-0.765535	0.799457	0.891549
ENSG00000151611	MMAA	7.353	8.005	8.257	3.529	5.596	4.775	-0.764619	6.66003e-05	0.000416207
ENSG00000214357	NEURL1B	0.4	0.434	0.394	0.256	0.114	0.353	-0.764243	0.0185819	0.0594279
ENSG00000059691	GATB	18.89	19.056	20.017	13.264	11.064	9.804	-0.764007	1.93548e-11	3.14867e-10
ENSG00000041988	THAP3	10.904	8.922	9.525	5.957	5.544	5.786	-0.763722	5.08444e-05	0.000325855
ENSG00000166676	TVP23A	0.348	0.305	0.462	0.369	0.179	0.109	-0.763078	0.249788	0.45695
ENSG00000133895	MEN1	37.554	38.085	42.124	22.201	21.155	26.048	-0.762796	2.47943e-18	7.85569e-17
ENSG00000145431	PDGFC	30.527	31.605	35.116	22.36	18.848	16.149	-0.761699	6.87536e-12	1.17227e-10
ENSG00000215817	ZC3H11B	0.279	0.282	0.229	0.214	0.14	0.112	-0.761523	0.185925	0.370598
ENSG00000254772	EEF1G	1881.2	1871.49	1931.01	1101.66	1111.37	1140.56	-0.76112	4.39504e-50	6.70223e-48
ENSG00000130643	CALY	0	0.04	0.043	0.049	0	0	-0.76033	0.783639	0.891549
ENSG00000173581	CCDC106	17.463	19.336	17.433	11.916	9.587	10.517	-0.760171	2.34774e-08	2.64193e-07
ENSG00000170044	ZPLD1	0.057	0.025	0.072	0.091	0	0	-0.758992	0.721897	0.870888
ENSG00000147647	DPYS	0	0.042	0.046	0.052	0	0	-0.758992	0.783639	0.891549
ENSG00000105552	BCAT2	44.141	49.675	46.502	22.826	29.851	30.244	-0.758891	1.15877e-12	2.15594e-11
ENSG00000149089	APIP	77.56	76.487	72.434	44.759	44.266	44.895	-0.758019	1.45845e-19	5.15098e-18
ENSG00000110237	ARHGEF17	16.285	14.303	14.849	10.727	7.508	8.65	-0.757066	1.36866e-17	4.13565e-16
ENSG00000120068	HOXB8	54.726	52.31	54.046	37.994	25.462	31.897	-0.756445	1.16688e-12	2.16856e-11
ENSG00000180773	SLC36A4	22.969	21.003	19.442	12.462	12.237	12.86	-0.755643	8.92552e-10	1.19473e-08
ENSG00000284820	-	0.851	0.476	0.946	0.185	0.311	0.851	-0.754848	0.0828282	0.200016
ENSG00000149582	TMEM25	1.741	0.894	1.701	0.513	0.394	1.664	-0.754035	0.145176	0.308242
ENSG00000157911	PEX10	28.063	24.902	25.943	14.979	16.798	15.089	-0.75163	2.93439e-17	8.6271e-16
ENSG00000159197	KCNE2	0.485	0	0.55	0.31	0	0.305	-0.750972	0.568808	0.772214
ENSG00000156959	LHFPL4	0	0.037	0	0.022	0	0	-0.750022	0.799457	0.891549
ENSG00000214756	CSKMT	2.227	1.594	1.531	1.24	0.723	1.22	-0.749691	0.0408054	0.113878
ENSG00000249471	ZNF324B	6.149	6.057	6.81	3.702	3.857	3.759	-0.748595	0.000261973	0.00143878
ENSG00000183020	AP2A2	35.162	41.907	41.775	22.093	20.516	28.15	-0.748084	1.70733e-19	5.97823e-18
ENSG00000269955	FMC1-LUC7L2	5.474	10.835	12.666	1.971	10.537	4.744	-0.748045	0.228959	0.429219
ENSG00000109452	INPP4B	28.715	29.023	28.938	16.543	19.408	15.67	-0.747674	6.36397e-21	2.46068e-19
ENSG00000149548	CCDC15	4.609	4.087	4.026	2.475	2.698	2.405	-0.747436	1.36944e-05	9.81184e-05
ENSG00000095752	IL11	0.2	0.175	0.486	0.198	0	0.315	-0.747054	0.717017	0.867019
ENSG00000130598	TNNI2	0.759	1.079	1.291	0.162	1.129	0.575	-0.745753	0.399774	0.623412
ENSG00000154065	ANKRD29	11.624	10.583	11.936	5.564	7.825	6.976	-0.745498	0.000244197	0.00135437
ENSG00000135373	EHF	301.309	309.263	323.306	179.059	180.953	197.194	-0.745023	3.67595e-37	3.31383e-35
ENSG00000286264	-	6.578	4.676	4.806	3.416	2.208	3.96	-0.744772	0.0104578	0.0368075
ENSG00000174775	HRAS	57.822	66.203	66.162	36.201	39.838	37.484	-0.744434	7.98852e-13	1.50518e-11
ENSG00000175920	DOK7	2.336	1.918	2.03	0.843	1.353	1.555	-0.744408	0.0207964	0.0654582
ENSG00000105202	FBL	744.404	757.63	722.724	437.511	441.469	449.309	-0.744079	2.04114e-37	1.88166e-35
ENSG00000196782	MAML3	12.378	11.328	11.386	7.148	6.404	7.408	-0.743503	1.77602e-17	5.27856e-16
ENSG00000079739	PGM1	35.06	30.548	34.843	20.182	20.51	19.341	-0.742664	1.33622e-17	4.04509e-16
ENSG00000157870	PRXL2B	48.732	52.879	51.398	29.626	30.156	31.665	-0.742609	6.36404e-16	1.62507e-14
ENSG00000168010	ATG16L2	5.06	6.507	7.284	3.32	4.368	3.581	-0.742282	0.000288988	0.0015671
ENSG00000154262	ABCA6	0.153	0.135	0.018	0.082	0.02	0.081	-0.741688	0.668181	0.830222
ENSG00000270800	RPS10-NUDT3	8.021	5.27	4.856	2.93	2.674	5.253	-0.741106	0.000630873	0.00316738
ENSG00000109670	FBXW7	17.279	20.922	18.09	10.358	13.087	10.259	-0.739984	5.82807e-12	9.99965e-11
ENSG00000131370	SH3BP5	4.144	4.092	4.598	3.007	2.359	2.32	-0.739666	1.67362e-05	0.000117153
ENSG00000101544	ADNP2	25.07	26.928	28.116	16.236	18.279	13.513	-0.738179	5.90017e-20	2.14417e-18
ENSG00000149136	SSRP1	388.379	419.698	428.406	257.965	239.677	243.894	-0.737654	6.06594e-39	6.10975e-37
ENSG00000186377	CYP4X1	0	0.08	0	0	0	0.048	-0.736966	0.799457	0.891549
ENSG00000176788	BASP1	0	0.105	0	0	0	0.063	-0.736966	0.799457	0.891549
ENSG00000081041	CXCL2	1.016	1.373	1.134	0.492	0.848	0.774	-0.736829	0.204165	0.393732
ENSG00000153250	RBMS1	24.276	26.592	31.484	14.789	16.082	18.546	-0.736796	3.67641e-16	9.65991e-15
ENSG00000257950	P2RX5-TAX1BP3	0.287	0.194	0.345	0.197	0.148	0.151	-0.735802	0.164573	0.33744
ENSG00000054523	KIF1B	20.475	26.308	23.79	14.012	13.593	14.799	-0.734916	3.93693e-19	1.33831e-17
ENSG00000164070	HSPA4L	42.565	45.44	43.587	26.693	27.481	24.951	-0.733866	7.95698e-21	3.06212e-19
ENSG00000152763	DNAI4	1.751	1.465	2.05	2.045	0.494	0.63	-0.73268	0.885142	0.93548
ENSG00000132613	MTSS2	40.52	36.79	43.316	25.566	22.435	24.609	-0.732301	1.67245e-12	3.05592e-11
ENSG00000104327	CALB1	0.138	0.121	0.457	0.147	0.212	0.072	-0.732272	0.520951	0.728832
ENSG00000176485	PLAAT3	137.735	137.65	144.048	78.221	81.858	92.438	-0.73206	9.38076e-26	4.98586e-24
ENSG00000156787	TBC1D31	53.679	54.824	44.783	30.809	32.109	29.379	-0.73187	4.94487e-19	1.65678e-17
ENSG00000057757	PITHD1	75.469	82.084	80.629	45.668	48.264	49.508	-0.731617	1.73528e-18	5.5543e-17
ENSG00000172172	MRPL13	309.112	318.268	290.578	187.835	191.256	173.777	-0.731493	3.07711e-33	2.4139e-31
ENSG00000173457	PPP1R14B	245.953	248.021	247.178	159.02	140.691	146.704	-0.731384	1.38305e-28	8.781e-27
ENSG00000182208	MOB2	15.632	15.481	12.098	8.297	9.397	8.346	-0.730669	1.46454e-06	1.25443e-05
ENSG00000115221	ITGB6	50.807	52.289	53.39	31.38	29.616	33.308	-0.730643	9.74105e-29	6.25766e-27
ENSG00000099326	MZF1	13.459	15.8	16.975	10.959	8.673	8.236	-0.730345	6.34407e-09	7.69637e-08
ENSG00000289604	CTAGE8	3.042	3.929	3.515	0.275	1.32	4.727	-0.730012	0.37368	0.600872
ENSG00000076344	RGS11	0	0.131	0	0	0	0.079	-0.729642	0.799457	0.891549
ENSG00000125740	FOSB	46.969	55.681	71.509	34.738	34.236	36.061	-0.729535	1.46578e-05	0.000104138
ENSG00000234602	MCIDAS	4.865	5.478	5.053	3.131	3.837	2.322	-0.728805	0.00102459	0.00487272
ENSG00000177042	TMEM80	14.055	14.435	19.1	10.614	8.133	9.979	-0.728301	9.64486e-07	8.60444e-06
ENSG00000125945	ZNF436	14.668	14.257	14.707	9.009	9.92	7.416	-0.727857	8.05993e-11	1.21211e-09
ENSG00000026103	FAS	8.101	7.456	7.133	5.436	3.767	4.501	-0.72746	1.42243e-06	1.2235e-05
ENSG00000156298	TSPAN7	0.852	0.074	0.079	0.097	0.086	0.425	-0.725052	0.546607	0.751073
ENSG00000142541	RPL13A	3627.85	3612.1	3360.14	2121.41	2116.6	2176.02	-0.724776	5.26582e-42	5.8851e-40
ENSG00000141295	SCRN2	14.435	16.786	13.351	9.571	8.696	8.726	-0.723552	1.23688e-06	1.07523e-05
ENSG00000134873	CLDN10	0	0.034	0.037	0	0.043	0	-0.723482	0.783639	0.891549
ENSG00000137478	FCHSD2	20.596	21.654	14.688	11.447	11.471	11.566	-0.723465	7.83615e-09	9.34667e-08
ENSG00000198625	MDM4	11.317	23.456	15.576	11.104	9.295	10.107	-0.72287	0.00385762	0.0155037
ENSG00000133318	RTN3	217.836	212.541	227.168	127.006	131.52	139.947	-0.722608	2.4224e-36	2.10246e-34
ENSG00000179029	TMEM107	8.948	8.216	8.34	5.872	5.243	4.344	-0.722277	0.0011065	0.00521306
ENSG00000180089	TMEM86B	5.535	5.998	5.387	3.433	3.796	3.03	-0.721839	0.00473882	0.0185028
ENSG00000110619	CARS1	59.684	64.834	65.477	40.437	36.293	38.527	-0.721107	5.01092e-20	1.83325e-18
ENSG00000133884	DPF2	42.168	43.943	44.278	26.809	27.662	24.643	-0.720817	4.13304e-17	1.19572e-15
ENSG00000124243	BCAS4	3.212	3.198	2.328	0.886	1.887	2.529	-0.720766	0.153237	0.32019
ENSG00000004487	KDM1A	149.891	149.669	159.167	92.813	90.206	95.622	-0.719228	8.17812e-35	6.77372e-33
ENSG00000147684	NDUFB9	618.075	617.971	587.504	367.539	345.4	395.026	-0.718837	5.57548e-30	3.74383e-28
ENSG00000269343	ZNF587B	34.2	27.465	27.664	17.152	19.614	17.533	-0.718203	1.07496e-18	3.50803e-17
ENSG00000136982	DSCC1	103.591	105.615	101.889	61.231	61.212	66.844	-0.71678	1.85136e-25	9.74474e-24
ENSG00000074800	ENO1	2132.27	2186.11	2147.58	1300.62	1305.87	1327.83	-0.71675	1.22229e-42	1.37545e-40
ENSG00000173511	VEGFB	27.236	25.96	28.731	13.637	17.381	18.84	-0.716514	2.03459e-09	2.60176e-08
ENSG00000170522	ELOVL6	27.09	24.578	24.423	15.384	14.882	16.061	-0.715873	2.23789e-16	5.99601e-15
ENSG00000127366	TAS2R5	0.894	0.469	1.099	0.572	0.365	0.562	-0.71583	0.304347	0.525729
ENSG00000185130	H2BC13	0	0.399	0	0.243	0	0	-0.715432	0.799457	0.891549
ENSG00000138207	RBP4	0	0.48	0.359	0.41	0	0.101	-0.715348	0.546276	0.750807
ENSG00000164163	ABCE1	204.848	214.384	199.103	125.866	127.885	122.975	-0.714873	7.75526e-31	5.38479e-29
ENSG00000254536	-	0.927	0	0	0	0.565	0	-0.714318	0.853996	0.915669
ENSG00000138152	BTBD16	2.884	2.765	1.677	1.182	1.133	2.151	-0.714042	0.0380139	0.107574
ENSG00000176732	PFN4	0.665	0.646	0.349	0.551	0.151	0.31	-0.713974	0.345339	0.573176
ENSG00000119326	CTNNAL1	151.623	159.673	147.714	88.221	97.853	93.825	-0.713619	5.55462e-25	2.85015e-23
ENSG00000286905	-	1.38	2.427	3.735	1.598	1.83	1.172	-0.713313	0.0215028	0.0673309
ENSG00000145757	SPATA9	0.857	0.294	0.302	0.253	0.485	0.149	-0.712029	0.808288	0.891549
ENSG00000164292	RHOBTB3	37.141	38.781	41.954	22.651	23.836	25.527	-0.710921	7.78265e-35	6.47905e-33
ENSG00000074201	CLNS1A	253.959	244.747	245.144	155.862	156.624	142.659	-0.708685	2.73738e-28	1.71133e-26
ENSG00000134258	VTCN1	0	0.104	0.128	0.096	0.046	0	-0.708234	0.614071	0.808895
ENSG00000152669	CCNO	5.874	7.533	8.107	5.656	3.593	3.938	-0.706159	0.00192328	0.00849082
ENSG00000184719	RNLS	8.255	8.409	6.455	4.238	4.813	5.121	-0.706036	1.37032e-05	9.81184e-05
ENSG00000158828	PINK1	19.526	19.216	18.527	11.229	12.105	11.774	-0.705955	1.33121e-11	2.19851e-10
ENSG00000178201	VN1R1	1.489	1.494	1.117	0.7	0.805	1.009	-0.705639	0.0591097	0.154641
ENSG00000110063	DCPS	39.797	41.11	42.355	25.17	23.265	27.148	-0.705594	9.79372e-14	2.05668e-12
ENSG00000087086	FTL	2563.7	2497.54	2583.38	1578.67	1534.32	1578.35	-0.704442	4.06955e-50	6.26442e-48
ENSG00000221968	FADS3	21.277	24.114	31.857	16.768	17.35	13.32	-0.703454	4.75273e-06	3.68585e-05
ENSG00000104835	SARS2	31.275	29.398	34.082	19.68	17.318	21.198	-0.703282	1.98535e-11	3.22018e-10
ENSG00000156050	FAM161B	1.521	1.084	1.097	0.781	0.673	0.82	-0.703073	0.0131174	0.0445074
ENSG00000215845	TSTD1	41.123	32.641	42.339	23.303	23.741	24.28	-0.702946	2.65555e-05	0.000179497
ENSG00000123104	ITPR2	2.884	3.442	3.368	3.671	1.719	0.567	-0.702506	4.33515e-46	5.75095e-44
ENSG00000204428	LY6G5C	0.542	0.484	0.749	0.115	0.697	0.279	-0.702168	0.492759	0.709777
ENSG00000184154	LRRC51	16.32	13.871	15.611	8.649	10.601	8.908	-0.701866	0.000406304	0.00212081
ENSG00000162755	KLHDC9	0.077	0.135	0.438	0.244	0.156	0	-0.70044	0.588922	0.788784
ENSG00000133640	LRRIQ1	0.852	0.75	0.697	0.412	0.625	0.378	-0.700204	0.0766612	0.188841
ENSG00000171219	CDC42BPG	9.139	8.652	9.538	6.196	5.289	5.34	-0.699826	2.4666e-12	4.43254e-11
ENSG00000204930	FAM221B	0.042	0.089	0.353	0.208	0.09	0	-0.699695	0.467368	0.691453
ENSG00000089597	GANAB	331.677	320.626	348.546	211.165	201.721	203.415	-0.699517	9.50038e-46	1.22061e-43
ENSG00000181790	ADGRB1	0.035	0.06	0.082	0.019	0.053	0.037	-0.699421	0.512463	0.728281
ENSG00000163794	UCN	2.201	0.566	2.325	1.794	0.529	0.814	-0.698847	0.281293	0.496846
ENSG00000092068	SLC7A8	0.341	0.604	0.78	0.308	0.348	0.407	-0.698455	0.558762	0.762955
ENSG00000183340	JRKL	21.767	25.867	24.786	13.379	15.7	15.563	-0.697987	4.66684e-11	7.20424e-10
ENSG00000168994	PXDC1	10.579	12.287	12.692	8.594	6.745	6.591	-0.697268	2.71332e-06	2.21256e-05
ENSG00000242515	UGT1A10	436.12	429.6	450.891	270.078	261.983	280.089	-0.697011	1.32578e-41	1.47161e-39
ENSG00000281613	-	0	0.171	0.137	0	0	0.19	-0.696931	0.611831	0.806664
ENSG00000049246	PER3	3.039	4.392	4.084	2.867	2.142	2.098	-0.696202	3.10256e-06	2.50121e-05
ENSG00000205758	CRYZL1	17.492	19.216	16.883	12.764	9.515	10.8	-0.696075	0.00128393	0.00594157
ENSG00000117298	ECE1	134.305	128.485	131.745	81.711	78.359	83.527	-0.695657	1.93822e-33	1.54273e-31
ENSG00000198553	KCNRG	1.922	0.831	0.959	0.329	1.113	0.85	-0.69559	0.214923	0.409063
ENSG00000053372	MRTO4	93.692	93.255	89.309	55.887	54.377	60.334	-0.695405	1.70609e-23	8.18774e-22
ENSG00000134825	TMEM258	41.125	41.878	43.832	28.08	26.661	23.637	-0.694432	1.61098e-06	1.37122e-05
ENSG00000080166	DCT	0	0.178	0	0.046	0.021	0.043	-0.694374	0.873002	0.928543
ENSG00000287725	-	0.372	0.716	0.343	0.208	0.213	0.464	-0.693274	0.140853	0.301575
ENSG00000168061	SAC3D1	20.297	16.924	21.132	11.274	11.033	13.792	-0.692848	1.54962e-06	1.32314e-05
ENSG00000187961	KLHL17	8.716	8.591	9.883	5.215	5.899	5.712	-0.692384	0.000100643	0.00061253
ENSG00000131721	RHOXF2	0	0.063	0	0.039	0	0	-0.691878	0.799457	0.891549
ENSG00000130707	ASS1	13.095	15.929	16.066	9.093	8.027	10.801	-0.691457	1.22069e-05	8.84952e-05
ENSG00000070047	PHRF1	43.571	43.46	43.244	26.438	27.168	27.064	-0.691456	5.30247e-27	3.07902e-25
ENSG00000132000	PODNL1	0.096	0.42	0.052	0.06	0.115	0.177	-0.690316	0.871205	0.927175
ENSG00000152443	ZNF776	20.254	21.672	19.385	12.719	13.731	11.562	-0.689691	1.64861e-11	2.709e-10
ENSG00000156222	SLC28A1	1.211	1.23	1.615	1.29	0.622	0.607	-0.687207	0.0468016	0.127426
ENSG00000115594	IL1R1	2.074	0.903	1.288	0.466	1.022	1.164	-0.685465	0.0679882	0.172128
ENSG00000168056	LTBP3	69.967	68.958	76.522	47.525	43.001	43.5	-0.68482	3.08417e-28	1.91347e-26
ENSG00000157978	LDLRAP1	15.967	16.749	15.124	11.255	9.126	9.403	-0.68368	1.43944e-09	1.87448e-08
ENSG00000124299	PEPD	61.119	52.914	53.82	35.653	33.598	35.272	-0.683378	7.41455e-13	1.40027e-11
ENSG00000121621	KIF18A	52.778	53.68	46.436	31.747	32.115	31.349	-0.683332	3.58475e-19	1.22369e-17
ENSG00000090686	USP48	60.932	66.231	67.404	39.188	40.404	41.57	-0.68333	5.49167e-21	2.12845e-19
ENSG00000109436	TBC1D9	8.34	8.998	8.25	5.648	4.542	5.749	-0.682906	2.16953e-09	2.76564e-08
ENSG00000161277	THAP8	2.403	3.071	2.668	2.222	1.403	1.447	-0.682828	0.0377308	0.106903
ENSG00000167914	GSDMA	0.188	0.165	0	0	0.068	0.152	-0.682165	0.672319	0.832339
ENSG00000126457	PRMT1	462.248	441.162	429.031	271.653	285.547	274.892	-0.679257	1.19884e-30	8.25379e-29
ENSG00000138434	ITPRID2	221.735	214.179	219.018	143.622	129.438	136.015	-0.67898	9.53833e-38	8.94465e-36
ENSG00000070831	CDC42	103.564	93.765	93.249	56.778	68.288	56.452	-0.678813	1.08585e-18	3.52944e-17
ENSG00000173436	MICOS10	35.611	31.997	34.077	21.096	22.457	19.968	-0.678801	1.27118e-09	1.66736e-08
ENSG00000070731	ST6GALNAC2	1.927	1.755	1.753	1.221	1.652	0.523	-0.678444	0.0116172	0.0402287
ENSG00000117118	SDHB	156.28	153.125	158.916	94.017	101.902	96.714	-0.678405	2.04638e-21	8.18402e-20
ENSG00000285777	-	0	0.539	0.576	0	0	0.697	-0.677813	0.775761	0.891549
ENSG00000167701	GPT	0.282	0.099	0.745	0.06	0.231	0.413	-0.677559	0.45305	0.678017
ENSG00000122870	BICC1	0.179	0.174	0.309	0.21	0.11	0.094	-0.6772	0.405296	0.629291
ENSG00000161905	ALOX15	0	0.209	0.253	0	0.191	0.098	-0.676823	0.454344	0.679081
ENSG00000157423	HYDIN	1.538	2.708	1.845	1.435	1.192	1.186	-0.675753	0.0893411	0.212041
ENSG00000110514	MADD	29.844	33.483	35.736	18.532	21.64	21.873	-0.675031	5.85141e-18	1.80487e-16
ENSG00000121211	MND1	38.798	44.161	38.562	22.362	31.256	22.516	-0.674593	1.55198e-07	1.55264e-06
ENSG00000111254	AKAP3	0.031	0.842	0.059	0.132	0.127	0.325	-0.674362	0.447368	0.672722
ENSG00000288684	-	1.294	0.916	1.147	1.094	1.01	0	-0.674038	0.591235	0.790948
ENSG00000285827	-	1.843	1.805	1.038	1.615	0.415	0.907	-0.674014	0.0956016	0.223903
ENSG00000167972	ABCA3	0.361	0.354	0.03	0.068	0.309	0.09	-0.673818	0.785511	0.891549
ENSG00000137962	ARHGAP29	117.899	115.463	114.131	75.215	72.957	69.684	-0.673609	6.68278e-32	4.95649e-30
ENSG00000213015	ZNF580	26.98	25.095	28.473	17.109	16.055	17.336	-0.673565	1.57982e-09	2.05075e-08
ENSG00000156795	NTAQ1	63.951	67.483	65.566	43.413	37.715	42.385	-0.673533	3.96717e-13	7.72571e-12
ENSG00000123405	NFE2	0.682	0.317	0.117	0.091	0.348	0.261	-0.67291	0.52744	0.734133
ENSG00000146197	SCUBE3	0	0.023	0.087	0.014	0	0.055	-0.672835	0.619802	0.811962
ENSG00000117461	PIK3R3	16.807	18.635	16.076	10.308	11.022	10.988	-0.672739	5.62753e-06	4.30898e-05
ENSG00000085552	IGSF9	13.378	12.219	16.049	8.242	8.33	9.558	-0.672471	7.40853e-10	1.0007e-08
ENSG00000204922	UQCC3	19.046	15.393	14.593	9.466	10.105	11.204	-0.671965	3.15199e-07	3.02891e-06
ENSG00000235387	SPAAR	1.004	0.761	0.822	0.428	0.524	0.672	-0.671728	0.260239	0.471237
ENSG00000155229	MMS19	52.838	48.822	56.266	34.005	29.608	35.569	-0.671098	1.38326e-13	2.85342e-12
ENSG00000117305	HMGCL	26.63	22.175	24.538	15.929	14.551	15.596	-0.670644	2.03148e-09	2.60056e-08
ENSG00000249319	-	0.365	0.477	1.286	0.34	0.593	0.404	-0.670499	0.402249	0.626228
ENSG00000138821	SLC39A8	38.56	39.421	41.602	25.869	26.405	22.88	-0.670091	3.219e-16	8.51288e-15
ENSG00000079435	LIPE	23.452	25.835	25.172	16.371	14.103	16.348	-0.66926	4.30072e-16	1.1228e-14
ENSG00000164144	ARFIP1	70.902	68.281	65.834	46.156	43.756	39.109	-0.668138	1.99677e-15	4.89944e-14
ENSG00000067113	PLPP1	20.681	20.04	19.441	12.921	13.429	11.524	-0.667645	1.50352e-07	1.50694e-06
ENSG00000165512	ZNF22	39.158	40.164	36.546	25.505	23.691	23.75	-0.667581	5.22819e-14	1.13291e-12
ENSG00000149792	MRPL49	87.052	88.864	91.668	57.383	58.513	52.712	-0.666319	5.84928e-22	2.43476e-20
ENSG00000184454	NCMAP	8.638	9.163	7.944	5.677	5.995	4.553	-0.666074	5.06584e-07	4.71143e-06
ENSG00000104894	CD37	0.716	0.509	0.487	0.206	0.265	0.608	-0.665988	0.419786	0.644187
ENSG00000198003	ODAD3	0	0.046	0.046	0	0	0.058	-0.665581	0.783639	0.891549
ENSG00000196954	CASP4	85.809	72.073	74.164	46.394	54.016	45.886	-0.665521	1.29365e-14	2.96468e-13
ENSG00000006047	YBX2	2.427	2.069	1.353	1.459	0.927	1.304	-0.664569	0.0674728	0.171245
ENSG00000106211	HSPB1	226.545	224.259	222.87	150.755	127.465	146.906	-0.66416	4.6556e-21	1.82171e-19
ENSG00000122852	SFTPA1	0.144	0.126	0.045	0	0.199	0	-0.662583	0.208471	0.399674
ENSG00000134955	SLC37A2	2.719	2.728	3.25	0.942	1.745	2.811	-0.661611	0.00244199	0.0104309
ENSG00000168002	POLR2G	106.906	108.339	105.835	64.94	68.213	70.088	-0.659741	7.42737e-15	1.74881e-13
ENSG00000102879	CORO1A	2.826	3.218	4.316	2.433	2.332	1.795	-0.659256	0.036081	0.103142
ENSG00000234857	HNRNPUL2-BSCL2	48.817	53.9	51.491	31.613	30.122	35.92	-0.659112	3.62871e-17	1.05355e-15
ENSG00000250644	-	66.887	68.874	61.837	46.115	37.875	41.209	-0.658345	1.11701e-17	3.39408e-16
ENSG00000157881	PANK4	22.033	19.942	21.087	12.52	12.211	15.226	-0.658323	2.8801e-09	3.61775e-08
ENSG00000120055	C10orf95	4.274	2.636	2.583	2.912	2.003	1.102	-0.65782	0.0566738	0.149321
ENSG00000198589	LRBA	62.006	62.52	66.39	42.249	38.928	39.845	-0.657669	3.02531e-23	1.42259e-21
ENSG00000160014	CALM3	319.411	301.571	324.195	204.631	188.471	206.07	-0.657614	5.04543e-31	3.53332e-29
ENSG00000173285	OR10K1	0	0	0.134	0	0.056	0.029	-0.656698	0.744145	0.888824
ENSG00000198793	MTOR	37.178	34.792	33.817	22.445	23.194	21.579	-0.654243	3.673e-24	1.81065e-22
ENSG00000166902	MRPL16	90.216	86.605	89.694	55.572	59.379	54.416	-0.654064	2.64225e-16	7.04469e-15
ENSG00000221978	CCNL2	116.915	118.136	129.89	78.268	75.07	78.604	-0.653899	1.53158e-26	8.58789e-25
ENSG00000166924	NYAP1	0.111	0.276	0.214	0.233	0.029	0.12	-0.653792	0.434717	0.660701
ENSG00000177106	EPS8L2	162.479	159.233	171.298	100.285	102.227	110.937	-0.653386	3.07703e-34	2.5104e-32
ENSG00000116251	RPL22	740.719	743.018	661.335	445.26	474.573	444.164	-0.653186	6.58117e-30	4.40102e-28
ENSG00000145002	FAM86B2	4.393	6.823	5.483	2.542	4.203	3.874	-0.653114	0.00080666	0.00393844
ENSG00000196172	ZNF681	5.228	6.126	5.87	3.326	4.206	3.437	-0.650988	6.4554e-07	5.94094e-06
ENSG00000174483	BBS1	18.081	18.918	19.933	13.73	12.749	9.804	-0.649946	1.08986e-14	2.51176e-13
ENSG00000109846	CRYAB	0.399	0	0.18	0	0.369	0	-0.649943	0.859896	0.919634
ENSG00000110583	NAA40	28.807	30.568	28.562	16.986	20.89	18.171	-0.649833	1.28383e-13	2.66516e-12
ENSG00000158163	DZIP1L	0.029	0.128	0.729	0.265	0.249	0.051	-0.649056	0.587345	0.78794
ENSG00000159596	TMEM69	70.544	62.019	69.793	41.029	40.897	47.126	-0.648943	6.95853e-16	1.76582e-14
ENSG00000109255	NMU	5.88	8.062	7.092	3.307	3.349	6.764	-0.648339	0.0415382	0.115583
ENSG00000274049	INO80B-WBP1	3.651	4.359	14.919	5.192	5.171	4.27	-0.647948	0.217855	0.413103
ENSG00000184584	STING1	16.59	19.067	16.871	12.668	12.144	8.73	-0.647118	3.34105e-06	2.67366e-05
ENSG00000135372	NAT10	56.195	56.104	56.044	37.156	34.117	36.224	-0.647107	4.90799e-23	2.24954e-21
ENSG00000083857	FAT1	197.509	204.184	198.711	130.762	116.854	135.857	-0.646809	1.32271e-30	9.03038e-29
ENSG00000286038	SPDYE13	0	0.191	0	0	0	0.122	-0.646691	0.668768	0.830439
ENSG00000272442	-	0	0	0.194	0.094	0.03	0	-0.645717	0.69022	0.84593
ENSG00000196914	ARHGEF12	89.726	97.035	91.001	61.555	57.036	59.052	-0.644868	9.03917e-27	5.15707e-25
ENSG00000137700	SLC37A4	37.523	38.396	36.59	26.625	21.15	24.193	-0.644613	2.63065e-12	4.70661e-11
ENSG00000186472	PCLO	1.256	1.336	1.732	0.871	1.309	0.586	-0.644565	0.00336381	0.0137528
ENSG00000076555	ACACB	5.343	2.676	3.16	3.323	1.909	1.926	-0.643163	0.620597	0.811962
ENSG00000134183	GNAT2	0.767	0.261	0.34	0.464	0.076	0.336	-0.643065	0.716419	0.866618
ENSG00000286239	-	1.616	0.958	0.607	0.721	0	1.317	-0.642326	0.596567	0.795927
ENSG00000099849	RASSF7	59.252	56.605	56.783	32.345	35.383	42.976	-0.641059	2.71846e-13	5.41601e-12
ENSG00000176340	COX8A	331.52	334.122	324.942	211.823	221.076	202.427	-0.640782	3.7203e-19	1.26731e-17
ENSG00000172167	MTBP	48.9	52.043	48.278	33.074	32.456	30.178	-0.640739	1.9844e-18	6.32411e-17
ENSG00000145391	SETD7	50.977	53.958	52.15	34.016	32.105	34.68	-0.640035	4.98608e-23	2.27893e-21
ENSG00000197380	DACT3	0.067	0	0	0	0	0.043	-0.639824	0.799457	0.891549
ENSG00000204514	ZNF814	12.046	7.647	11.067	6.882	6.542	6.323	-0.639422	0.000765415	0.0037607
ENSG00000075151	EIF4G3	75.02	68.592	71.722	46.774	46.821	44.651	-0.639338	7.37687e-30	4.89302e-28
ENSG00000168569	TMEM223	20.673	21.808	21.195	13.473	15.656	11.761	-0.639002	1.10382e-05	8.05505e-05
ENSG00000136261	BZW2	192.786	192.056	189.834	122.903	122.591	123.655	-0.638546	1.50448e-23	7.24147e-22
ENSG00000206538	VGLL3	3.843	1.973	3.71	1.124	1.249	3.755	-0.636454	0.028451	0.0847608
ENSG00000149809	TM7SF2	19.182	20.467	24.284	11.791	10.192	19.145	-0.63644	5.70752e-09	6.96036e-08
ENSG00000067606	PRKCZ	35.691	32.925	33.876	18.779	23.217	23.937	-0.636439	8.20032e-13	1.54331e-11
ENSG00000127463	EMC1	62.201	53.606	60.161	35.574	36.885	40.753	-0.636286	1.89866e-16	5.12921e-15
ENSG00000288591	-	0.142	0.189	0.034	0	0.069	0.166	-0.635236	0.543961	0.748572
ENSG00000229474	PATL2	0.166	0.61	0.83	0.091	0.56	0.383	-0.635236	0.646121	0.812481
ENSG00000116288	PARK7	391.452	379.488	365.161	250.266	233.475	247.989	-0.634708	3.66275e-24	1.81065e-22
ENSG00000109536	FRG1	89.59	88.789	84.853	61.816	59.976	47.764	-0.634573	4.50138e-12	7.81373e-11
ENSG00000101236	RNF24	30.287	31.455	33.402	20.853	18.714	21.749	-0.633849	2.44543e-23	1.15658e-21
ENSG00000176244	ACBD7	6.262	6.76	7.91	3.938	4.335	5.218	-0.633713	3.06725e-05	0.000204864
ENSG00000172830	SSH3	76.265	74.787	80.179	50.231	48.284	50.585	-0.633055	9.28872e-26	4.95307e-24
ENSG00000198960	ARMCX6	6.042	5.677	6.292	3.875	4.342	3.4	-0.632641	0.00150235	0.00680564
ENSG00000151348	EXT2	52.304	49.476	52.601	31.96	33.185	34.455	-0.632278	4.15938e-26	2.25477e-24
ENSG00000180096	SEPTIN1	0.161	0.634	0.685	0.704	0.082	0.169	-0.632025	0.500769	0.717451
ENSG00000142686	C1orf216	17.783	16.79	19.25	10.476	12.319	11.945	-0.631625	5.20264e-09	6.38282e-08
ENSG00000187049	TMEM216	19.819	23.897	21.333	12.688	15.718	13.581	-0.631584	4.08117e-05	0.000266476
ENSG00000117632	STMN1	530.731	539.772	554.782	353.386	358.596	337.814	-0.630584	6.07849e-29	3.92027e-27
ENSG00000164520	RAET1E	0.749	0.803	2.169	1.206	0.717	0.483	-0.629054	0.860169	0.919692
ENSG00000162441	LZIC	38.953	45.24	34.321	20.059	28.953	27.625	-0.628945	2.73575e-06	2.22973e-05
ENSG00000198754	OXCT2	0.846	0.789	0.746	0.781	0.345	0.414	-0.628637	0.237609	0.440769
ENSG00000185453	ZSWIM9	4.918	4.928	4.054	2.894	2.861	3.236	-0.628531	0.00016165	0.000932358
ENSG00000172915	NBEA	0.458	0.022	0.33	0.312	0.131	0.081	-0.628355	0.50011	0.717054
ENSG00000049239	H6PD	9.866	11.267	12.953	7.448	7.642	6.961	-0.628335	8.35319e-11	1.25505e-09
ENSG00000115896	PLCL1	0.376	0.269	0.562	0.285	0.21	0.286	-0.628031	0.110658	0.251407
ENSG00000268350	FAM156A	9.654	10.62	14.795	5.51	7.416	9.766	-0.628013	7.87261e-07	7.1207e-06
ENSG00000075826	SEC31B	0.938	1.702	1.31	1.041	0.76	0.756	-0.6274	0.0244027	0.0747896
ENSG00000177432	NAP1L5	7.893	9.16	9.845	6.408	5.209	5.796	-0.627334	0.0001609	0.000928361
ENSG00000189339	SLC35E2B	36.537	38.022	41.603	25.326	23.642	26.238	-0.627219	3.9772e-21	1.56e-19
ENSG00000178149	DALRD3	14.897	16.601	15.962	10.213	11.092	9.423	-0.627158	2.3316e-06	1.92827e-05
ENSG00000184363	PKP3	101.81	99.609	101.026	59.068	67.194	69.638	-0.626555	1.94467e-22	8.43916e-21
ENSG00000149743	TRPT1	26.277	27.085	31.289	18.413	17.395	19.037	-0.626167	0.000399792	0.00208816
ENSG00000175279	CENPS	35.391	38.502	40.283	23.036	24.526	26.417	-0.626072	2.26356e-07	2.21963e-06
ENSG00000164758	MED30	76.219	65.09	63.889	45.958	44.099	42.908	-0.62597	2.64659e-13	5.27927e-12
ENSG00000165914	TTC7B	3.167	2.954	2.475	2.464	2.394	0.713	-0.625729	0.0349323	0.100439
ENSG00000130939	UBE4B	42.728	46.356	45.7	29.785	27.266	30.335	-0.625175	2.1462e-21	8.56222e-20
ENSG00000133121	STARD13	0.661	0.502	0.592	0.297	0.586	0.255	-0.62497	0.0977855	0.228264
ENSG00000185507	IRF7	9.269	8.926	10.365	7.124	5.011	6.388	-0.624678	0.000132906	0.000784314
ENSG00000166037	CEP57	99.546	100.887	95.808	66.715	60.545	64.997	-0.623735	1.38621e-15	3.44799e-14
ENSG00000133794	BMAL1	26.995	24.509	24.095	18.043	15.79	15.263	-0.622762	3.29227e-12	5.82014e-11
ENSG00000184956	MUC6	0.026	0.022	0.012	0	0.026	0.013	-0.621488	0.705065	0.857716
ENSG00000137710	RDX	37.665	39.664	39.148	22.48	27.781	25.455	-0.621375	3.02483e-26	1.67309e-24
ENSG00000167703	SLC43A2	9.986	13.523	13.071	7.473	8.522	7.786	-0.621246	0.00025736	0.00141869
ENSG00000150551	LYPD1	0.047	0.207	0.089	0	0.223	0	-0.621165	0.546933	0.751394
ENSG00000160049	DFFA	62.379	59.703	67.315	35.121	44.225	43.81	-0.620927	8.90485e-19	2.92945e-17
ENSG00000173918	C1QTNF1	0.108	0.583	0.479	0.343	0.322	0.096	-0.62054	0.278181	0.49295
ENSG00000124334	IL9R	0.934	0.729	1.265	0.673	0.438	0.794	-0.620125	0.184568	0.368391
ENSG00000292373	IL9R	0.934	0.729	1.265	0.673	0.438	0.794	-0.620125	0.184568	0.368391
ENSG00000074370	ATP2A3	0.531	0.979	0.878	0.523	0.594	0.437	-0.619816	0.0657149	0.167281
ENSG00000064309	CDON	3.336	4.417	3.544	2.907	2.146	2.299	-0.619731	4.08747e-06	3.20805e-05
ENSG00000114854	TNNC1	4.495	3.539	5.381	3.168	2.907	2.658	-0.619298	0.0946266	0.222093
ENSG00000204219	TCEA3	1.675	1.165	1.132	1.404	0.367	0.816	-0.618586	0.192764	0.379855
ENSG00000139278	GLIPR1	0.572	0.865	0.809	0.468	0.409	0.586	-0.618428	0.0560618	0.147972
ENSG00000171735	CAMTA1	65.915	62.582	59.542	43.149	37.387	42.056	-0.617167	3.01778e-07	2.91023e-06
ENSG00000204370	SDHD	158.32	175.941	155.411	104.266	105.599	109.469	-0.61675	1.17648e-16	3.28146e-15
ENSG00000185475	TMEM179B	44.955	39.082	42.348	26.781	29.257	26.386	-0.616689	2.6021e-09	3.28625e-08
ENSG00000288602	C8orf44-SGK3	0.328	0.415	1.859	0.175	1.007	0.515	-0.616634	0.637724	0.811962
ENSG00000014138	POLA2	44.61	44.442	44.932	28.801	32.462	26.121	-0.61662	1.61625e-13	3.30068e-12
ENSG00000101049	SGK2	45.997	49.66	49.385	32.682	33.878	28.043	-0.616513	5.0191e-15	1.19557e-13
ENSG00000102984	ZNF821	6.535	6.118	5.761	4.327	2.73	4.96	-0.615726	0.00607806	0.0230587
ENSG00000178750	STX19	1.254	1.254	0.508	0.573	0.457	0.939	-0.615173	0.310367	0.530901
ENSG00000120693	SMAD9	0.037	0.389	0.228	0.138	0.095	0.194	-0.615055	0.3224	0.545366
ENSG00000151632	AKR1C2	3.431	2.257	4.164	1.26	2.007	3.168	-0.614476	0.0600982	0.156474
ENSG00000116786	PLEKHM2	25.301	27.414	26.336	17.294	17.669	16.729	-0.612843	1.63661e-13	3.33808e-12
ENSG00000134809	TIMM10	65.743	64.327	66.481	43.818	45.993	38.805	-0.611834	2.43937e-08	2.74126e-07
ENSG00000141447	OSBPL1A	30.33	31.211	30.542	20.999	19.216	20.059	-0.611399	2.9384e-12	5.21151e-11
ENSG00000179240	GVQW3	10.112	10.583	10.721	6.667	8.134	5.765	-0.611238	2.68365e-07	2.6034e-06
ENSG00000132294	EFR3A	99.985	103.742	101.914	66.045	69.218	64.967	-0.61018	8.4492e-23	3.80844e-21
ENSG00000127129	EDN2	0	0.431	0.233	0.263	0	0.172	-0.610168	0.609791	0.806664
ENSG00000130175	PRKCSH	204.403	211.414	228.873	137.378	129.914	155.435	-0.608879	8.31315e-28	5.04259e-26
ENSG00000156398	SFXN2	54.395	48.693	47.42	29.408	31.352	37.944	-0.60866	1.44224e-19	5.10479e-18
ENSG00000137509	PRCP	72.822	72.318	67.709	46.846	46.607	46.149	-0.608511	1.94942e-16	5.25763e-15
ENSG00000156265	MAP3K7CL	0.219	0.064	0.069	0.156	0.075	0	-0.607683	0.707821	0.860043
ENSG00000197863	ZNF790	11.187	10.894	10.775	9.795	5.234	6.541	-0.607131	0.000202232	0.00113944
ENSG00000110651	CD81	252.605	248.617	280.066	171.599	161.135	180.186	-0.607121	8.90622e-25	4.52719e-23
ENSG00000153898	MCOLN2	0.803	0.684	0.671	0.18	0.603	0.634	-0.606855	0.114305	0.257649
ENSG00000167985	SDHAF2	41.126	44.288	36.373	29.53	24.491	25.96	-0.606631	6.85742e-09	8.25776e-08
ENSG00000071073	MGAT4A	2.464	2.157	2.338	1.548	1.272	1.751	-0.60637	0.00168556	0.0075496
ENSG00000149273	RPS3	1803.35	1774.59	1779.33	1137.41	1150.04	1231.65	-0.60629	4.65374e-34	3.75917e-32
ENSG00000156049	GNA14	3.051	2.524	2.766	2.021	1.431	2.03	-0.605518	0.0137417	0.0462887
ENSG00000176020	AMIGO3	0.944	1.208	0	0	0	1.415	-0.604876	0.824871	0.899815
ENSG00000173442	EHBP1L1	81.842	78.144	94.869	52.74	51.689	63.296	-0.603579	1.39792e-14	3.19465e-13
ENSG00000055163	CYFIP2	15.551	14.341	15.865	9.869	8.79	11.465	-0.603079	1.11037e-08	1.30064e-07
ENSG00000169738	DCXR	53.431	43.654	43.008	29.713	29.856	32.676	-0.602842	1.09657e-06	9.65611e-06
ENSG00000109445	ZNF330	32.666	38.609	38.657	24.147	25.62	22.659	-0.602032	1.13259e-10	1.677e-09
ENSG00000175634	RPS6KB2	72.295	65.641	68.003	43.932	43.437	48.379	-0.601286	1.23498e-16	3.43878e-15
ENSG00000076043	REXO2	126.364	128.388	130.924	83.273	86.097	84.857	-0.601272	4.40692e-17	1.2727e-15
ENSG00000259305	ZHX1-C8orf76	2.7	7.75	7.12	4.45	5.127	2.006	-0.601105	0.0521942	0.139524
ENSG00000164776	PHKG1	0.555	0.044	0.525	0.163	0.261	0.317	-0.601097	0.473487	0.698134
ENSG00000109920	FNBP4	33.699	37.038	38.246	24.656	23.966	23.241	-0.600782	6.41845e-14	1.37984e-12
ENSG00000153237	CCDC148	3.046	1.12	1.712	0.872	1.706	1.299	-0.600385	0.232042	0.432762
ENSG00000142733	MAP3K6	7.982	7.534	9.247	5.098	5.665	5.572	-0.60022	5.33998e-07	4.95916e-06
ENSG00000087884	AAMDC	13.347	9.397	13.258	6.919	9.457	7.393	-0.598996	0.0240078	0.073815
ENSG00000153310	CYRIB	359.783	376.45	372.226	237.842	248.94	245.066	-0.598939	1.00337e-22	4.46105e-21
ENSG00000139926	FRMD6	1.301	2.161	1.354	1.095	1.058	1.028	-0.598355	0.0803659	0.195838
ENSG00000167770	OTUB1	89.486	77.074	85.874	56.28	53.168	57.287	-0.598349	1.08483e-18	3.52944e-17
ENSG00000198730	CTR9	79.1	77.669	78.604	51.169	53.568	50.783	-0.597849	4.88963e-23	2.24744e-21
ENSG00000149100	EIF3M	524.492	529.092	478.443	336.461	344.786	331.661	-0.596939	1.10453e-22	4.87096e-21
ENSG00000088970	KIZ	19.995	18.325	20.739	13.623	12.39	13.039	-0.59676	1.38615e-08	1.60296e-07
ENSG00000130669	PAK4	113.755	124.755	115.27	83.358	73.881	76.782	-0.596214	1.34374e-16	3.72255e-15
ENSG00000162227	TAF6L	13.35	13.534	14.79	9.217	8.664	9.689	-0.596048	0.000112425	0.000676413
ENSG00000131849	ZNF132	1.321	1.733	1.511	1	0.71	1.311	-0.595589	0.0532984	0.142033
ENSG00000123096	SSPN	5.029	3.791	8.061	3.677	4.168	3.33	-0.595126	0.0828094	0.2
ENSG00000150672	DLG2	2.689	3.152	2.609	1.703	1.58	2.311	-0.595071	0.00895614	0.0321747
ENSG00000143819	EPHX1	175.134	171.582	183.263	116.909	111.96	122.315	-0.593708	8.91093e-23	3.98355e-21
ENSG00000153029	MR1	4.532	3.599	4.992	3.196	2.98	2.52	-0.593674	0.126658	0.278041
ENSG00000116151	MORN1	8.866	5.965	8.862	5.141	4.805	5.763	-0.59287	0.00153609	0.00693266
ENSG00000180884	ZNF792	9.213	9.255	9.074	5.884	5.847	6.531	-0.592789	2.29158e-06	1.89775e-05
ENSG00000005059	MCUB	2.262	2.746	2.007	2.213	0.99	1.451	-0.591972	0.0470013	0.127927
ENSG00000155893	PXYLP1	11.374	11.06	12.004	6.514	8.168	8.169	-0.591744	5.05521e-11	7.78169e-10
ENSG00000164134	NAA15	107.029	112.297	110.831	74.461	72.05	72.572	-0.591675	3.30078e-22	1.40257e-20
ENSG00000165556	CDX2	2.03	3.108	2.201	1.972	1.555	1.345	-0.591069	0.0132463	0.0448701
ENSG00000188070	ZFTA	5.632	6.211	7.958	5.412	3.937	3.804	-0.590181	1.40313e-06	1.20817e-05
ENSG00000166086	JAM3	0	0.459	0.259	0.225	0.094	0.158	-0.589995	0.449662	0.675222
ENSG00000076706	MCAM	3.032	2.95	2.31	1.978	1.295	2.237	-0.589668	0.00927288	0.0331665
ENSG00000229637	PRAC2	0	0.322	0	0	0	0.214	-0.58945	0.799457	0.891549
ENSG00000180938	ZNF572	12.718	12.362	12.91	7.462	9.267	8.523	-0.589222	1.7082e-07	1.69749e-06
ENSG00000186635	ARAP1	56.398	53.918	64.754	37.343	38.051	41.012	-0.588766	1.20241e-13	2.50251e-12
ENSG00000116273	PHF13	23.892	23.603	23.812	17.758	14.152	15.504	-0.588731	4.37186e-12	7.60509e-11
ENSG00000288683	-	0.565	0.37	0.794	1.15	0	0	-0.588304	0.721924	0.870888
ENSG00000004777	ARHGAP33	3.858	4.001	5.702	4.18	2.249	2.591	-0.588264	0.000269504	0.00147418
ENSG00000205138	SDHAF1	25.711	31.857	28.537	18.915	20.836	17.547	-0.587612	8.87937e-06	6.57073e-05
ENSG00000176222	ZNF404	0.891	0.146	0.526	0.178	0.455	0.408	-0.586348	0.432672	0.658758
ENSG00000126705	AHDC1	16.506	16.539	17.427	10.159	10.877	12.589	-0.585949	2.02649e-12	3.66183e-11
ENSG00000117682	DHDDS	41.131	29.992	48.638	27.644	32.192	19.958	-0.585806	2.42705e-11	3.8674e-10
ENSG00000187091	PLCD1	1.598	1.703	1.926	1.417	1.229	0.837	-0.585653	0.0372895	0.10593
ENSG00000198912	C1orf174	22.938	28.418	25.296	17.949	14.436	18.705	-0.585282	1.44471e-06	1.24005e-05
ENSG00000066651	TRMT11	24.202	27.844	24.761	15.558	15.998	19.641	-0.585179	3.17698e-06	2.55615e-05
ENSG00000236761	CTAGE9	0.251	0	0.085	0	0.224	0	-0.584963	0.820685	0.896906
ENSG00000113119	TMCO6	21.259	19.541	21.299	16.525	12.914	11.969	-0.584661	0.00563427	0.0215555
ENSG00000176973	FAM89B	46.169	50.063	50.012	35.667	29.514	32.495	-0.582301	2.06094e-09	2.63048e-08
ENSG00000127483	HP1BP3	227.282	249.994	232.013	154.876	157.405	161.503	-0.582144	5.23112e-23	2.37761e-21
ENSG00000127423	AUNIP	21.004	23.247	23.381	15.207	17.822	12.164	-0.581607	3.2699e-06	2.62315e-05
ENSG00000169550	MUC15	0.066	0.058	0.09	0.037	0.106	0	-0.581596	0.634726	0.811962
ENSG00000081985	IL12RB2	0.019	0.248	0.089	0.06	0.019	0.159	-0.580916	0.473815	0.698522
ENSG00000162366	PDZK1IP1	0.369	0.107	0.697	0.785	0	0	-0.579438	0.64897	0.814682
ENSG00000235453	SMIM27	6.591	1.455	6.072	3.38	2.938	3.131	-0.579302	0.432476	0.658582
ENSG00000149761	NUDT22	40.588	42.348	34.722	23.959	23.453	31.339	-0.579229	2.37159e-06	1.95145e-05
ENSG00000131771	PPP1R1B	12.195	15.981	15.039	7.721	11.399	9.808	-0.579066	0.000444612	0.00229871
ENSG00000186230	ZNF749	9.854	8.859	9.023	6.882	6.143	5.551	-0.57832	0.0124224	0.0424316
ENSG00000170456	DENND5B	61.751	56.184	56.26	38.797	40.039	37.842	-0.578171	7.56411e-23	3.41894e-21
ENSG00000149292	TTC12	20.334	22.291	15.571	14.313	9.623	15.1	-0.576115	0.000159798	0.000923561
ENSG00000206140	TMEM191C	0.705	1.407	0.476	0.384	1.017	0.335	-0.576071	0.637204	0.811962
ENSG00000158292	GPR153	6.155	6.006	6.257	4.337	3.555	4.471	-0.575088	1.22914e-05	8.89e-05
ENSG00000160117	ANKLE1	0.035	0.182	0.568	0.148	0.088	0.291	-0.57489	0.534616	0.740395
ENSG00000166349	RAG1	0.141	0.202	0.269	0.166	0.096	0.149	-0.574393	0.218633	0.414481
ENSG00000116649	SRM	123.479	117.093	115.154	79.901	85.567	73.476	-0.574094	5.12152e-16	1.3181e-14
ENSG00000164404	GDF9	0.315	0.606	1.248	0.565	0.434	0.458	-0.574029	0.176524	0.355598
ENSG00000171603	CLSTN1	123.949	125.601	133.172	83.109	84.599	89.559	-0.57303	1.57435e-24	7.90423e-23
ENSG00000131171	SH3BGRL	90.098	94.182	85.98	58.014	64.771	58.89	-0.572988	5.92677e-14	1.27751e-12
ENSG00000068885	IFT80	39.27	37.855	46.488	27.621	27.321	28.157	-0.572927	1.43699e-07	1.44647e-06
ENSG00000145536	ADAMTS16	0	0.156	0.137	0	0.132	0.065	-0.572705	0.483683	0.700648
ENSG00000273398	-	3.789	1.712	3.221	0.804	1.482	3.582	-0.57179	0.114541	0.258037
ENSG00000197329	PELI1	53.739	56.267	56.418	35.126	40.336	36.519	-0.57161	3.79687e-15	9.12424e-14
ENSG00000179051	RCC2	196.868	198.287	212.575	139.771	131.703	137.529	-0.571319	1.35554e-24	6.84776e-23
ENSG00000076864	RAP1GAP	25.33	22.571	24.671	16.761	15.879	16.203	-0.571261	2.53074e-09	3.20606e-08
ENSG00000148985	PGAP2	43.722	44.345	45.935	29.538	28.136	32.541	-0.570815	8.61877e-08	8.96891e-07
ENSG00000253626	EIF5AL1	0.079	0.023	0.1	0	0.081	0.055	-0.570749	0.669622	0.830439
ENSG00000198131	ZNF544	45.527	46.899	46.407	29.264	26.985	37.229	-0.570652	2.2337e-13	4.47756e-12
ENSG00000127054	INTS11	67.091	74.142	68.513	46.526	48.446	46.253	-0.570648	9.55621e-12	1.60256e-10
ENSG00000164125	GASK1B	22.614	21.375	17.998	13.844	13.896	14.075	-0.567945	1.05344e-11	1.76116e-10
ENSG00000165714	BORCS5	9.2	8.505	6.627	5.857	7.175	3.382	-0.567928	0.0442284	0.121678
ENSG00000134330	IAH1	39.919	37.141	33.029	26.71	23.272	24.29	-0.56778	5.55511e-05	0.00035297
ENSG00000110002	VWA5A	2.651	1.921	2.831	2.081	0.883	2.032	-0.567337	0.109371	0.248969
ENSG00000146005	PSD2	0.114	0.08	0.086	0.024	0.07	0.095	-0.567041	0.559275	0.7634
ENSG00000151612	ZNF827	11.85	15.544	13.702	9.824	8.978	8.943	-0.56677	2.17516e-06	1.80713e-05
ENSG00000139985	ADAM21	0.117	0	0	0	0.079	0	-0.566584	0.839947	0.907013
ENSG00000116353	MECR	14.061	14.509	14.612	8.468	9.067	11.637	-0.565846	4.38549e-06	3.42056e-05
ENSG00000126391	FRMD8	26.211	22.41	21.966	15.045	15.036	17.612	-0.565625	2.84535e-10	4.0197e-09
ENSG00000205838	TTC23L	0.528	0.356	0.815	0.15	0.773	0.225	-0.565563	0.388342	0.614426
ENSG00000189057	FAM111B	74.005	73.681	71.589	51.039	50.527	46.636	-0.565176	6.89572e-20	2.48933e-18
ENSG00000244474	UGT1A4	5.517	7.327	6.536	4.111	5.434	3.554	-0.565112	0.0032836	0.0134687
ENSG00000105185	PDCD5	233.609	239.985	236.131	153.72	160.374	165.697	-0.564854	1.87285e-15	4.60231e-14
ENSG00000105220	GPI	672.976	701.321	708.339	418.656	478.08	511.647	-0.564371	8.35881e-22	3.43553e-20
ENSG00000164142	FHIP1A	4.977	5.599	4.569	3.362	3.12	3.761	-0.564203	0.000112764	0.000677952
ENSG00000010361	FUZ	0.279	0.426	0.263	0.296	0.213	0.146	-0.563512	0.509659	0.72742
ENSG00000099953	MMP11	0.298	0.087	0.215	0.049	0.305	0.052	-0.563483	0.580374	0.781479
ENSG00000167986	DDB1	177.24	189.665	194.654	130.646	122.976	126.516	-0.562914	2.26109e-22	9.76039e-21
ENSG00000259112	NDUFC2-KCTD14	8.583	8.623	9.414	10.353	4.02	3.651	-0.562591	0.0725695	0.180947
ENSG00000168116	KIAA1586	14.32	18.271	18.481	12.111	13.021	9.458	-0.562178	9.79963e-06	7.21247e-05
ENSG00000110717	NDUFS8	142.801	143.201	149.479	93.759	102.451	98.748	-0.5621	3.60859e-13	7.07709e-12
ENSG00000261371	PECAM1	1.23	2.877	1.53	1.644	1.178	0.998	-0.561355	0.102106	0.235852
ENSG00000276180	H4C9	0	0.227	0.98	0.553	0.265	0	-0.561253	0.725529	0.873815
ENSG00000105341	DMAC2	48.318	53.343	58.817	42.59	30.638	35.536	-0.561174	1.50663e-09	1.95751e-08
ENSG00000166181	API5	146.703	152.441	155.198	98.923	106.817	102.236	-0.560961	1.86902e-20	7.02693e-19
ENSG00000109390	NDUFC1	56.45	45.56	54.612	33.606	32.677	39.896	-0.560788	4.20312e-07	3.95516e-06
ENSG00000146648	EGFR	34.829	34.599	34.645	23.551	22.574	24.431	-0.560755	1.12559e-23	5.43382e-22
ENSG00000257704	INAFM1	11.655	9.015	11.595	5.883	7.642	8.357	-0.560225	0.0103773	0.0365795
ENSG00000173917	HOXB2	9.486	9.315	13.014	5.999	7.499	8.081	-0.560079	0.00102767	0.00487884
ENSG00000186994	KANK3	0	0.101	0.07	0	0	0.116	-0.559872	0.739457	0.885558
ENSG00000086159	AQP6	0.202	0.177	0.305	0.043	0.124	0.297	-0.559872	0.686275	0.843482
ENSG00000116670	MAD2L2	47.732	47.429	44.958	29.447	31.396	34.248	-0.559272	2.976e-08	3.29888e-07
ENSG00000182518	FAM104B	17.068	14.601	10.525	9.481	8.332	10.824	-0.559157	0.000185425	0.0010526
ENSG00000166073	GPR176	0.598	0.815	0.937	0.414	0.569	0.612	-0.559104	0.204589	0.394315
ENSG00000144320	LNPK	53.511	48.272	44.655	33.915	31.933	33.56	-0.558856	2.00244e-15	4.90597e-14
ENSG00000143995	MEIS1	3.845	3.26	4.002	2.712	2.28	2.549	-0.558641	0.00104946	0.00496926
ENSG00000175106	TVP23C	0.967	7.787	4.102	4.129	2.7	1.9	-0.558554	0.397562	0.623092
ENSG00000174547	MRPL11	122.929	112.04	106.076	75.195	81.084	75.303	-0.558439	3.46351e-15	8.36007e-14
ENSG00000175087	PDIK1L	13.1	13.283	14.319	8.233	8.599	10.811	-0.558185	1.61775e-10	2.36742e-09
ENSG00000198722	UNC13B	17.92	17.348	17.832	11.904	11.713	12.457	-0.557752	8.79229e-15	2.05536e-13
ENSG00000243335	KCTD7	6.638	6.033	7.888	4.908	5.331	3.728	-0.557748	0.00151787	0.00685879
ENSG00000089327	FXYD5	292.953	301.147	303.142	210.124	190.905	208.555	-0.557672	1.05707e-20	4.03938e-19
ENSG00000166321	NUDT13	3.918	3.432	4.839	2.476	2.456	3.351	-0.557354	0.0084078	0.0305138
ENSG00000228696	ARL17B	22.037	18.853	17.465	10.154	15.28	14.225	-0.557208	1.79849e-06	1.51894e-05
ENSG00000090971	NAT14	11.315	9.263	10.347	6.874	5.426	8.723	-0.556805	0.00294559	0.0122798
ENSG00000150779	TIMM8B	75.979	69.051	62.173	46.51	46.311	48.046	-0.556711	5.03701e-09	6.18427e-08
ENSG00000188976	NOC2L	127.13	132.474	136.17	88.6	93.293	87.215	-0.556492	3.18725e-19	1.09257e-17
ENSG00000196405	EVL	3.547	2.981	1.66	1.777	1.888	1.903	-0.556352	0.10083	0.233853
ENSG00000137642	SORL1	33.574	34.515	37.585	24.107	23.145	24.631	-0.555898	1.97598e-21	7.92186e-20
ENSG00000182010	RTKN2	18.787	20.957	18.705	13.855	12.093	13.824	-0.555425	1.71557e-12	3.1277e-11
ENSG00000132170	PPARG	155.784	148.885	153.44	105.034	105.9	100.864	-0.555079	3.4122e-23	1.59077e-21
ENSG00000117751	PPP1R8	101.541	97.914	94.632	65.473	72.024	62.707	-0.554772	1.59721e-12	2.92498e-11
ENSG00000184916	JAG2	3.027	3.329	3.754	2.152	2.371	2.363	-0.554045	0.000266044	0.00145819
ENSG00000149571	KIRREL3	0.364	0.339	0.326	0.291	0.124	0.286	-0.553757	0.365334	0.591326
ENSG00000128271	ADORA2A	0.022	0.597	0.683	0	0.264	0.623	-0.553723	0.918363	0.95616
ENSG00000158786	PLA2G2F	0.303	0.529	0.965	0.443	0.425	0.357	-0.552809	0.273002	0.486096
ENSG00000166326	TRIM44	39.609	43.222	42.638	27.806	28.321	29.405	-0.552795	5.12509e-19	1.70665e-17
ENSG00000131773	KHDRBS3	1.957	1.875	1.567	1.101	0.797	1.783	-0.552594	0.238548	0.441664
ENSG00000168439	STIP1	359.004	366.614	360.402	236.466	245.188	258.866	-0.55244	4.3999e-23	2.0338e-21
ENSG00000110104	CCDC86	61.116	58.572	57.026	40.177	39.126	41.222	-0.552084	2.01568e-14	4.53029e-13
ENSG00000214960	CRPPA	2.419	2.045	1.879	1.593	1.41	1.324	-0.551798	0.0106095	0.0372539
ENSG00000053501	USE1	22.946	24.09	22.085	15.329	14.577	17.252	-0.551622	0.00400523	0.0160219
ENSG00000142731	PLK4	56.606	56.323	51.287	36.419	34.84	40.8	-0.551336	3.3307e-18	1.04313e-16
ENSG00000149115	TNKS1BP1	64.306	71.455	64.111	46.525	43.927	45.948	-0.551233	1.71064e-28	1.08188e-26
ENSG00000134874	DZIP1	0.059	0.051	0.139	0.063	0.045	0.062	-0.550611	0.491818	0.708734
ENSG00000118181	RPS25	1419.56	1412.36	1256.61	902.976	941.021	947.622	-0.550478	2.0263e-20	7.60074e-19
ENSG00000145779	TNFAIP8	60.319	64.332	61.816	41.721	44.952	40.654	-0.550382	1.48854e-11	2.45339e-10
ENSG00000104812	GYS1	56.45	62.353	65.223	43.702	39.9	42.16	-0.549214	1.27861e-14	2.93846e-13
ENSG00000167325	RRM1	251.929	249.966	230.632	164.836	169.209	166.601	-0.549091	7.86407e-24	3.81899e-22
ENSG00000166452	AKIP1	43.873	47.458	46.789	29.838	35.383	29.195	-0.548819	3.66149e-05	0.000241392
ENSG00000196284	SUPT3H	7.915	6.603	6.906	4.957	4.733	4.957	-0.548623	0.000889659	0.00429865
ENSG00000149577	SIDT2	12.745	14.067	14.19	9.926	10.739	7.368	-0.548568	1.08139e-10	1.6041e-09
ENSG00000156831	NSMCE2	103.606	108.45	104.352	78.482	66.931	71.109	-0.547272	4.11542e-13	7.98469e-12
ENSG00000131233	GJA9	0.406	0.233	0.397	0.433	0.276	0	-0.547166	0.542927	0.74759
ENSG00000048028	USP28	38.807	47.256	52.654	31.22	33.782	29.949	-0.54689	9.51731e-15	2.21532e-13
ENSG00000137843	PAK6	2.644	1.956	2.988	0.766	1.288	3.14	-0.546874	0.128597	0.281164
ENSG00000067715	SYT1	0.047	0.052	0.031	0	0.072	0.017	-0.546634	0.740071	0.886033
ENSG00000039650	PNKP	42.388	45.004	45.481	31.467	24.382	35.124	-0.546538	6.6182e-10	9.0066e-09
ENSG00000157796	WDR19	19.694	18.806	22.947	14.293	14.821	12.959	-0.546448	0.000259028	0.00142644
ENSG00000160094	ZNF362	6.537	5.894	6.171	3.18	3.727	5.83	-0.546432	1.48768e-05	0.000105358
ENSG00000197576	HOXA4	4.15	2.197	4.196	1.633	2.724	2.868	-0.545216	0.11443	0.257823
ENSG00000152465	NMT2	14.578	17.862	12.431	9.878	10.36	10.512	-0.545197	1.44296e-06	1.2392e-05
ENSG00000168000	BSCL2	6.555	12.133	7.626	6.183	7.221	4.632	-0.544951	0.0170656	0.0551952
ENSG00000118096	IFT46	31.345	26.002	28.78	18.288	25.245	15.503	-0.544871	2.92165e-07	2.8242e-06
ENSG00000145687	SSBP2	7.241	6.511	3.42	4.439	3.617	3.717	-0.544576	0.00133408	0.00614052
ENSG00000171570	RAB4B-EGLN2	0.768	0.546	0.194	0.45	0.584	0	-0.5444	0.374547	0.601879
ENSG00000203760	CENPW	47.847	52.151	52.382	38.337	35.646	30.507	-0.544309	1.54246e-06	1.31841e-05
ENSG00000175216	CKAP5	116.437	116.878	120.126	78.272	92	72.162	-0.543877	9.3454e-30	6.17364e-28
ENSG00000288701	PRRC2B	120.279	125.95	136.461	87.652	75.628	99.264	-0.543617	3.6455e-17	1.05655e-15
ENSG00000266086	-	23.035	19.18	22.539	17.042	15.313	12.084	-0.543143	7.25532e-07	6.6063e-06
ENSG00000197345	MRPL21	96.863	96.449	97.982	64.117	61.968	73.846	-0.542974	1.63135e-09	2.11259e-08
ENSG00000078369	GNB1	327.591	333.168	345.477	230.262	222.923	238.075	-0.541668	1.60089e-22	6.98442e-21
ENSG00000070961	ATP2B1	94.944	107.604	113.458	70.474	71.662	74.992	-0.541406	2.09579e-20	7.84334e-19
ENSG00000178821	TMEM52	2.555	1.691	1.74	1.555	1.322	1.236	-0.541401	0.0850873	0.204052
ENSG00000162645	GBP2	6.73	6.514	6.793	4.183	4.865	4.725	-0.540824	2.67379e-05	0.000180568
ENSG00000165312	OTUD1	6.482	5.889	6.45	4.018	4.805	4.115	-0.540729	0.000156593	0.000907363
ENSG00000091622	PITPNM3	5.231	5.046	6.096	4.095	3.588	3.573	-0.540624	0.000318287	0.00170334
ENSG00000095321	CRAT	11.844	10.82	11.463	7.047	6.697	9.724	-0.540219	4.46984e-06	3.47638e-05
ENSG00000243749	TMEM35B	10.257	10.686	11.192	4.012	8.172	9.919	-0.539903	0.0177073	0.0570671
ENSG00000167525	PROCA1	0.538	0.118	1.337	0.573	0.49	0.308	-0.539713	0.59411	0.793362
ENSG00000261456	TUBB8	0.764	0	0.22	0.261	0.264	0.152	-0.539502	0.754182	0.891549
ENSG00000083123	BCKDHB	29.729	30.639	33.355	21.041	22.033	21.453	-0.5385	6.37516e-14	1.37234e-12
ENSG00000157379	DHRS1	16.889	14.591	16.419	10.426	11.16	11.394	-0.538404	5.44707e-05	0.000347052
ENSG00000133265	HSPBP1	76.861	88.129	78.739	54.693	50.47	62.658	-0.538355	3.43349e-07	3.28396e-06
[truncated: 18,334 more rows]
