# Supplementary material for: SNORA13 antisense oligonucleotides enhances the therapeutical effects of 5-fluorouracil in colon adenocarcinoma
Source: Front Pharmacol. 2025 Jun 2;16:1564682. doi: 10.3389/fphar.2025.1564682 (PMC12171199; doi:10.3389/fphar.2025.1564682)
Supplement: Supplementary file 3 [file Table3.xlsx]

## Sheet: Sheet1
Supplymentary Table S3. Ribo-seq data of HT29 NC and HT29-SNO13KO cells
Ensembl ID	Gene Symbol	NC1	NC2	NC3	KO1	KO2	KO3	Log2(Fold change)	P-value	FDR
ENSG00000214026	MRPL23	24.749	28.562	41.667	0	0	0	-14.9503	5.22209e-16	1.28834e-13
ENSG00000289565	ENSG00000289565	30.636	0	10.406	0	0	0	-13.7399	0.0334399	0.174632
ENSG00000275113	GAGE2E	13.479	9.334	4.57	0	0	0	-13.156	3.13377e-09	2.67789e-07
ENSG00000259332	ST20-MTHFS	11.896	5.818	5.256	0	0	0	-12.9025	4.57789e-09	3.82642e-07
ENSG00000280148	ENSG00000280148	11.205	9.454	1.869	0	0	0	-12.8745	1.81276e-08	1.39337e-06
ENSG00000283149	ENSG00000283149	0	0	10.795	0	0	0	-11.8131	1	1
ENSG00000188958	UTS2B	2.683	1.4	4.993	0	0	0	-11.5629	1.74072e-05	0.000573838
ENSG00000175538	KCNE3	3.2	2.44	2.024	0	0	0	-11.3189	0.0427959	0.204628
ENSG00000256206	ENSG00000256206	5.663	0	0	0	0	0	-10.8824	0.124577	0.384594
ENSG00000260914	ENSG00000260914	2.614	0	2.964	0	0	0	-10.8606	0.0591761	0.247717
ENSG00000205362	MT1A	1.284	0.633	3.382	0	0	0	-10.7865	0.00903936	0.073928
ENSG00000244115	DNAJC25-GNG10	0	3.739	0	0	0	0	-10.2835	0.0487413	0.222359
ENSG00000258465	ENSG00000258465	0.902	1.422	1.375	0	0	0	-10.268	0.0690687	0.273248
ENSG00000285920	ENSG00000285920	0	5.915	0	0	0	0.005	-10.2082	1	1
ENSG00000117122	MFAP2	1.815	0.393	0.524	0	0	0	-9.83078	0.00238835	0.028576
ENSG00000203857	HSD3B1	0.856	1.41	0.452	0	0	0	-9.82337	0.000447531	0.00802512
ENSG00000285329	ENSG00000285329	2.103	0	0.538	0	0	0	-9.78191	0.0778947	0.2933
ENSG00000255439	ENSG00000255439	10.801	13.076	0.53	0	0.029	0	-9.71703	0.000348182	0.00663237
ENSG00000285827	ENSG00000285827	0	0.862	1.514	0	0	0	-9.62936	0.0841161	0.307001
ENSG00000203546	ENSG00000203546	0.547	1.258	0.398	0	0	0	-9.52029	0.156614	0.436842
ENSG00000249590	ENSG00000249590	0	2.039	0	0	0	0	-9.40868	0.158217	0.439298
ENSG00000144452	ABCA12	1.075	0.966	1.316	0.005	0	0	-9.39103	2.546e-12	3.89437e-10
ENSG00000197124	ZNF682	0.297	0	1.496	0	0	0	-9.2232	0.372746	0.701373
ENSG00000267110	ENSG00000267110	0	0	1.747	0	0	0	-9.1857	0.119115	0.37436
ENSG00000185905	C16orf54	0	0.709	1.033	0	0	0	-9.18157	0.0257787	0.147904
ENSG00000286019	NOTCH2NLB	1.726	0	0	0	0	0	-9.16825	0.0810799	0.299927
ENSG00000158186	MRAS	0.421	0.692	0.566	0	0	0	-9.12842	0.0116035	0.0873774
ENSG00000267157	ENSG00000267157	0.888	0	0.703	0	0	0	-9.05076	0.257084	0.572729
ENSG00000181585	TMIE	0	0.399	1.066	0	0	0	-8.93172	0.184503	0.477356
ENSG00000181036	FCRL6	0.057	1.097	0.273	0	0	0	-8.89381	0.0141309	0.0985622
ENSG00000267552	ENSG00000267552	0.308	0	1.088	0	0	0	-8.86212	0.178606	0.468201
ENSG00000256029	ENSG00000256029	0	1.382	0	0	0	0	-8.84758	0.531034	0.820971
ENSG00000255292	ENSG00000255292	0.774	0	0.52	0	0	0	-8.75266	0.148598	0.42501
ENSG00000153283	CD96	0.763	0.194	0.321	0	0	0	-8.73471	0.179721	0.470128
ENSG00000180875	GREM2	0.309	0.847	0.113	0	0	0	-8.72451	0.0638066	0.260055
ENSG00000101695	RNF125	0.303	0.624	0.333	0	0	0	-8.71425	0.0153683	0.104384
ENSG00000256500	ENSG00000256500	0	1.252	0	0	0	0	-8.70506	0.139108	0.409902
ENSG00000286132	ENSG00000286132	0	0.498	0.696	0	0	0	-8.63662	0.151292	0.429024
ENSG00000219438	TAFA5	0	1.188	0	0	0	0	-8.62936	0.575888	0.850355
ENSG00000109339	MAPK10	0.39	0.209	0.522	0	0	0	-8.54561	0.0902525	0.3206
ENSG00000172824	CES4A	0.529	0.351	0.213	0	0	0	-8.50912	0.00169246	0.0221241
ENSG00000205810	KLRC3	0.398	0.494	0.19	0	0	0	-8.49452	0.0336475	0.175353
ENSG00000197467	COL13A1	0.492	0.444	0.131	0	0	0	-8.47438	0.0296731	0.1621
ENSG00000168461	RAB31	0.516	0	0.529	0	0	0	-8.44432	0.58184	0.85415
ENSG00000180785	OR51E1	0	0	1.034	0	0	0	-8.42906	0.297242	0.623337
ENSG00000228144	ENSG00000228144	0	0	1.032	0	0	0	-8.42626	0.260522	0.576685
ENSG00000166509	CLEC3A	443.466	469.186	667.845	0.845	1.925	1.924	-8.39534	4.76634e-82	3.64529e-78
ENSG00000267318	ENSG00000267318	0	0.58	0.412	0	0	0	-8.36923	0.657258	0.880026
ENSG00000156284	CLDN8	0.625	0.193	0.171	0	0	0	-8.36486	0.0486502	0.222135
ENSG00000176533	GNG7	0.468	0	0.513	0	0	0	-8.35315	0.472406	0.781266
ENSG00000250803	ENSG00000250803	0	0.966	0	0	0	0	-8.33092	0.811623	0.942856
ENSG00000204531	POU5F1	0.734	0	0.231	0	0	0	-8.32942	0.166908	0.452263
ENSG00000182853	VMO1	0	0.198	0.751	0	0	0	-8.3053	0.404987	0.726393
ENSG00000167555	ZNF528	0	0.603	0.344	0	0	0	-8.30226	0.373903	0.702262
ENSG00000240864	IGKV1-16	0	0.305	0.633	0	0	0	-8.28848	0.276683	0.596917
ENSG00000241244	IGKV1D-16	0	0.305	0.633	0	0	0	-8.28848	0.276683	0.596917
ENSG00000164404	GDF9	0.356	0.098	0.478	0	0	0	-8.27922	0.00484743	0.0481614
ENSG00000189152	GRAPL	0.905	0	0	0	0	0	-8.23681	0.570751	0.847346
ENSG00000267303	ENSG00000267303	0	0.903	0	0	0	0	-8.23362	0.363007	0.690272
ENSG00000171243	SOSTDC1	0.34	0.279	0.28	0	0	0	-8.22721	0.0650597	0.262931
ENSG00000284779	ENSG00000284779	0	0	0.885	0	0	0	-8.20457	0.341303	0.668362
ENSG00000162552	WNT4	0.23	0	0.645	0	0	0	-8.18818	0.472406	0.781266
ENSG00000177374	HIC1	0	0.744	0.109	0	0	0	-8.15144	0.38646	0.711946
ENSG00000288534	ENSG00000288534	0	0.843	0	0	0	0	-8.13443	0.63285	0.879257
ENSG00000096006	CRISP3	0.091	0.524	0.2	0	0	0	-8.08569	0.128017	0.390069
ENSG00000258989	ENSG00000258989	0.321	0.474	0	0	0	0	-8.04985	0.281652	0.603467
ENSG00000159958	TNFRSF13C	0.378	0.311	0.104	0	0	0	-8.04621	0.136126	0.403525
ENSG00000171234	UGT2B7	0.221	0.27	0.249	0	0	0	-7.94642	0.0701302	0.275266
ENSG00000187094	CCK	0.293	0.12	0.321	0	0	0	-7.93467	0.312025	0.640385
ENSG00000132938	MTUS2	0.257	0.169	0.301	0	0	0	-7.92085	0.0479571	0.22009
ENSG00000183971	NPW	0.396	0.326	0	0	0	0	-7.91089	0.382503	0.709348
ENSG00000124469	CEACAM8	0.061	0	0.655	0	0	0	-7.89885	0.58184	0.85415
ENSG00000114279	FGF12	0	0.2	0.515	0	0	0	-7.89684	0.404987	0.726393
ENSG00000187959	CPSF4L	0.226	0.239	0.248	0	0	0	-7.8928	0.194594	0.491579
ENSG00000110448	CD5	0.426	0.262	0	0	0	0	-7.8413	0.188391	0.482846
ENSG00000099284	MACROH2A2	0.215	0.204	0.248	0	0	0	-7.79658	0.448792	0.767179
ENSG00000204381	LAYN	0.077	0.252	0.337	0	0	0	-7.79442	0.557813	0.839134
ENSG00000104901	DKKL1	0.353	0.309	0	0	0	0	-7.78572	0.382503	0.709348
ENSG00000081041	CXCL2	0	0.453	0.191	0	0	0	-7.74595	0.479553	0.788057
ENSG00000187908	DMBT1	49.268	51.872	33.183	0.185	0.21	0.231	-7.74533	4.40827e-52	1.12382e-48
ENSG00000290183	ENSG00000290183	0	0	0.641	0	0	0	-7.73922	0.203593	0.504644
ENSG00000139574	NPFF	0.149	0.489	0	0	0	0	-7.73245	0.496933	0.800452
ENSG00000126264	HCST	0.179	0.442	0	0	0	0	-7.69349	0.58054	0.853594
ENSG00000168004	PLAAT5	0.62	0	0	0	0	0	-7.69116	0.936843	0.971479
ENSG00000260238	PMF1-BGLAP	0	0	0.618	0	0	0	-7.6865	0.341303	0.668362
ENSG00000251154	PTTG1IP2	0	0	0.613	0	0	0	-7.67478	0.460033	0.773676
ENSG00000204544	MUC21	0.6	0	0	0	0	0	-7.64386	0.570751	0.847346
ENSG00000277957	SENP3-EIF4A1	0.143	0.149	0.294	0	0	0	-7.60979	0.0142256	0.0991323
ENSG00000067715	SYT1	0	0.575	0	0	0	0	-7.58246	0.63285	0.879257
ENSG00000187942	LDLRAD2	0.195	0	0.357	0	0	0	-7.52356	0.203661	0.504731
ENSG00000115474	KCNJ13	0.25	0.145	0.137	0	0	0	-7.47032	0.427546	0.748597
ENSG00000135218	CD36	0	0	0.531	0	0	0	-7.46761	0.710445	0.898448
ENSG00000128739	SNRPN	0	0.216	0.309	0	0	0	-7.45121	0.606565	0.871666
ENSG00000167874	TMEM88	0	0.221	0.296	0	0	0	-7.42906	0.512238	0.812123
ENSG00000161281	COX7A1	0	0.212	0.283	0	0	0	-7.36632	0.760635	0.921348
ENSG00000255398	HCAR3	0.264	0.229	0	0	0	0	-7.36048	0.14119	0.413012
ENSG00000111341	MGP	116.48	130.977	173.604	0.447	1.759	0.364	-7.35612	1.52905e-40	2.5987e-37
ENSG00000204428	LY6G5C	0.229	0	0.257	0	0	0	-7.33985	0.375292	0.703833
ENSG00000184350	MRGPRE	0.114	0.047	0.313	0	0	0	-7.30378	0.139975	0.411124
ENSG00000215018	COL28A1	0.362	0.108	0	0	0	0	-7.29155	0.534455	0.824177
ENSG00000262633	ENSG00000262633	0	0	0.469	0	0	0	-7.28848	0.394677	0.719716
ENSG00000174871	CNIH2	0.339	0	0.124	0	0	0	-7.26991	0.495434	0.799546
ENSG00000116661	FBXO2	0	0.462	0	0	0	0	-7.26679	0.63285	0.879257
ENSG00000284292	ENSG00000284292	0.459	0	0	0	0	0	-7.25739	0.141519	0.413602
ENSG00000198443	KRTAP4-1	0	0.193	0.258	0	0	0	-7.23202	0.512238	0.812123
ENSG00000293543	DUSP13A	0	0.451	0	0	0	0	-7.23202	0.708982	0.898448
ENSG00000214688	C10orf105	0.128	0.316	0	0	0	0	-7.20945	0.58054	0.853594
ENSG00000080709	KCNN2	0	0.025	0.419	0	0	0	-7.20945	0.606565	0.871666
ENSG00000213402	PTPRCAP	0	0.349	0.093	0	0	0	-7.20294	0.413843	0.734441
ENSG00000145832	SLC25A48	0	0.181	0.26	0	0	0	-7.19967	0.657258	0.880026
ENSG00000248751	ENSG00000248751	0	0	0.439	0	0	0	-7.19311	0.460033	0.773676
ENSG00000131152	ENSG00000131152	0	0.437	0	0	0	0	-7.18653	0.491227	0.796968
ENSG00000197110	IFNL3	0.437	0	0	0	0	0	-7.18653	0.515584	0.814961
ENSG00000179902	CFAP276	0	0	0.433	0	0	0	-7.17326	0.936843	0.971479
ENSG00000262526	ENSG00000262526	0	0.431	0	0	0	0	-7.16658	0.936843	0.971479
ENSG00000166743	ACSM1	0	0.35	0.078	0	0	0	-7.1565	0.359372	0.686519
ENSG00000289791	ENSG00000289791	0	0.159	0.268	0	0	0	-7.15313	0.276683	0.596917
ENSG00000086159	AQP6	0	0.255	0.17	0	0	0	-7.14636	0.657258	0.880026
ENSG00000118526	TCF21	0.097	0.319	0	0	0	0	-7.11548	0.496933	0.800452
ENSG00000213366	GSTM2	0	0	0.414	0	0	0	-7.10852	0.710445	0.898448
ENSG00000169427	KCNK9	0.061	0.352	0	0	0	0	-7.10504	0.323915	0.651317
ENSG00000255150	EID3	0.161	0.132	0.118	0	0	0	-7.09803	0.147533	0.423388
ENSG00000167994	RAB3IL1	0.05	0.077	0.284	0	0	0	-7.09803	0.326672	0.654542
ENSG00000182985	CADM1	0	0.18	0.225	0	0	0	-7.07682	0.559418	0.840391
ENSG00000204936	CD177	0	0	0.405	0	0	0	-7.07682	0.599971	0.867242
ENSG00000187260	WDR86	0.128	0.117	0.156	0	0	0	-7.0625	0.243572	0.557485
ENSG00000286268	ENSG00000286268	0.4	0	0	0	0	0	-7.05889	0.458248	0.773676
ENSG00000284691	ENSG00000284691	0	0	0.386	0	0	0	-7.00749	0.710445	0.898448
ENSG00000182931	WFDC10B	0.369	0	0	0	0	0	-6.94251	0.756635	0.920202
ENSG00000130595	TNNT3	0.367	0	0	0	0	0	-6.93467	0.570751	0.847346
ENSG00000172404	DNAJB7	0	0.047	0.316	0	0	0	-6.91886	0.315228	0.644365
ENSG00000087085	ACHE	0.28	0.082	0	0	0	0	-6.91488	0.683017	0.898085
ENSG00000221946	FXYD7	0	0.356	0	0	0	0	-6.89077	0.708982	0.898448
ENSG00000165626	BEND7	0.149	0.039	0.164	0	0	0	-6.87447	0.312025	0.640385
ENSG00000137462	TLR2	0.171	0.07	0.102	0	0	0	-6.8371	0.0383069	0.190718
ENSG00000168634	WFDC13	0	0.146	0.195	0	0	0	-6.82867	0.760635	0.921348
ENSG00000172716	SLFN11	0.31	0	0.023	0	0	0	-6.79442	0.732745	0.908926
ENSG00000089012	SIRPG	0	0	0.332	0	0	0	-6.79008	0.394677	0.719716
ENSG00000133985	TTC9	0	0.065	0.26	0	0	0	-6.75933	0.480472	0.788974
ENSG00000186897	C1QL4	0	0	0.325	0	0	0	-6.75933	0.526671	0.818108
ENSG00000134545	KLRC1	0	0.325	0	0	0	0	-6.75933	0.708982	0.898448
ENSG00000267978	MAGEA9B	0	0	0.324	0	0	0	-6.75489	0.710445	0.898448
ENSG00000205129	CFAP96	0	0.324	0	0	0	0	-6.75489	0.936843	0.971479
ENSG00000215912	TTC34	0.101	0.111	0.111	0	0	0	-6.75043	0.00703901	0.061772
ENSG00000186714	CCDC73	0	0	0.322	0	0	0	-6.74595	0.710445	0.898448
ENSG00000151834	GABRA2	0	0.197	0.124	0	0	0	-6.74147	0.760635	0.921348
ENSG00000130844	ZNF331	0.319	0	0	0	0	0	-6.73245	0.936843	0.971479
ENSG00000240053	LY6G5B	0.316	0	0	0	0	0	-6.71882	0.570751	0.847346
ENSG00000292277	ENSG00000292277	0	0.315	0	0	0	0	-6.71425	0.63285	0.879257
ENSG00000164136	IL15	0	0.312	0	0	0	0	-6.70044	0.708982	0.898448
ENSG00000163485	ADORA1	0	0	0.311	0	0	0	-6.69581	0.460033	0.773676
ENSG00000174125	TLR1	0.185	0.123	0	0	0	0	-6.68182	0.102168	0.344265
ENSG00000169507	SLC38A11	0.117	0.188	0	0	0	0	-6.6677	0.551598	0.83541
ENSG00000179284	DAND5	0	0	0.303	0	0	0	-6.65821	0.599971	0.867242
ENSG00000163499	CRYBA2	0	0.109	0.194	0	0	0	-6.65821	0.606565	0.871666
ENSG00000157551	KCNJ15	0	0.301	0	0	0	0	-6.64866	0.936843	0.971479
ENSG00000124875	CXCL6	0.298	0	0	0	0	0	-6.63421	0.756635	0.920202
ENSG00000081237	PTPRC	0.137	0.094	0.066	0	0	0	-6.62936	0.107653	0.353827
ENSG00000166927	MS4A7	0	0	0.295	0	0	0	-6.61961	0.599971	0.867242
ENSG00000150594	ADRA2A	0.155	0.095	0.042	0	0	0	-6.60486	0.16676	0.452075
ENSG00000268902	CSAG2	0	0.125	0.167	0	0	0	-6.60486	0.760635	0.921348
ENSG00000268916	CSAG3	0	0.125	0.167	0	0	0	-6.60486	0.760635	0.921348
ENSG00000269720	CCDC194	0	0.124	0.165	0	0	0	-6.58996	0.512238	0.812123
ENSG00000124140	SLC12A5	0.289	0	0	0	0	0	-6.58996	0.936843	0.971479
ENSG00000284773	ENSG00000284773	0	0.288	0	0	0	0	-6.58496	0.936843	0.971479
ENSG00000102837	OLFM4	0.035	0.058	0.194	0	0	0	-6.57994	0.14514	0.419751
ENSG00000115523	GNLY	0	0	0.287	0	0	0	-6.57994	0.710445	0.898448
ENSG00000121270	ABCC11	0	0.271	0.015	0	0	0	-6.57491	0.479553	0.788057
ENSG00000205923	CEMP1	0.284	0	0	0	0	0	-6.56478	0.570751	0.847346
ENSG00000147570	DNAJC5B	0	0.283	0	0	0	0	-6.5597	0.811623	0.942856
ENSG00000223573	TINCR	0.282	0	0	0	0	0	-6.55459	0.756635	0.920202
ENSG00000255423	EBLN2	0.065	0.214	0	0	0	0	-6.53916	0.496933	0.800452
ENSG00000064692	SNCAIP	0	0	0.278	0	0	0	-6.53398	0.936843	0.971479
ENSG00000273167	ENSG00000273167	0	0.276	0	0	0	0	-6.52356	0.158217	0.439298
ENSG00000162383	SLC1A7	0.097	0.072	0.106	0	0	0	-6.51833	0.106873	0.352995
ENSG00000136694	IL36A	0	0.269	0	0	0	0	-6.4865	0.708982	0.898448
ENSG00000235376	RPEL1	0	0.117	0.151	0	0	0	-6.48113	0.512238	0.812123
ENSG00000070031	SCT	0	0.115	0.153	0	0	0	-6.48113	0.760635	0.921348
ENSG00000251493	FOXD1	0.053	0.044	0.17	0	0	0	-6.47573	0.237602	0.550495
ENSG00000116663	FBXO6	0.071	0.117	0.078	0	0	0	-6.47032	0.448792	0.767179
ENSG00000169314	C22orf15	0	0	0.265	0	0	0	-6.46489	0.710445	0.898448
ENSG00000259803	SLC22A31	0	0.087	0.174	0	0	0	-6.44294	0.404987	0.726393
ENSG00000168918	INPP5D	2.361	2.497	1.836	0.077	0	0	-6.44187	7.78493e-12	1.09246e-09
ENSG00000162543	UBXN10	0	0.26	0	0	0	0	-6.43741	0.575888	0.850355
ENSG00000188452	CERKL	0	0.26	0	0	0	0	-6.43741	0.575888	0.850355
ENSG00000184811	TRARG1	0.098	0.161	0	0	0	0	-6.43185	0.683017	0.898085
ENSG00000187268	FAM9C	0	0.111	0.148	0	0	0	-6.43185	0.760635	0.921348
ENSG00000185640	KRT79	0.131	0.127	0	0	0	0	-6.42626	0.785992	0.932775
ENSG00000196277	GRM7	0	0	0.257	0	0	0	-6.42066	0.936843	0.971479
ENSG00000169306	IL1RAPL1	0.078	0.064	0.114	0	0	0	-6.41504	0.0797659	0.29702
ENSG00000213903	LTB4R	0.076	0	0.179	0	0	0	-6.40939	0.732745	0.908926
ENSG00000130822	PNCK	0.255	0	0	0	0	0	-6.40939	0.756635	0.920202
ENSG00000130383	FUT5	0	0.129	0.124	0	0	0	-6.39803	0.436181	0.756271
ENSG00000086506	HBQ1	0.121	0	0.132	0	0	0	-6.39803	0.732745	0.908926
ENSG00000177519	RPRM	0	0.253	0	0	0	0	-6.39803	0.811623	0.942856
ENSG00000179909	ZNF154	0	0	0.252	0	0	0	-6.39232	0.394677	0.719716
ENSG00000214518	KRTAP2-2	0.138	0.113	0	0	0	0	-6.38658	0.785992	0.932775
ENSG00000188293	IGFL1	0	0.251	0	0	0	0	-6.38658	0.811623	0.942856
ENSG00000251537	ENSG00000251537	0	0.25	0	0	0	0	-6.38082	0.214617	0.520496
ENSG00000212747	RTL8B	0	0	0.25	0	0	0	-6.38082	0.710445	0.898448
ENSG00000184911	DMRTC1B	0	0.249	0	0	0	0	-6.37504	0.811623	0.942856
ENSG00000159761	C16orf86	0	0	0.247	0	0	0	-6.3634	0.526671	0.818108
ENSG00000246922	UBAP1L	0	0.193	0.052	0	0	0	-6.35168	0.413843	0.734441
ENSG00000163283	ALPP	0.237	0	0	0	0	0	-6.30378	0.402789	0.725855
ENSG00000183066	WBP2NL	0.075	0.162	0	0	0	0	-6.30378	0.785992	0.932775
ENSG00000197361	FBXL22	0.152	0	0.084	0	0	0	-6.29768	0.603681	0.870056
ENSG00000173826	KCNH6	0.036	0.2	0	0	0	0	-6.29768	0.785992	0.932775
ENSG00000171724	VAT1L	0.128	0.106	0	0	0	0	-6.2854	0.382503	0.709348
ENSG00000273079	GRIN2B	0.074	0.091	0.068	0	0	0	-6.27922	0.00774863	0.0666609
ENSG00000157570	TSPAN18	0	0	0.233	0	0	0	-6.27922	0.936843	0.971479
ENSG00000175352	NRIP3	0	0.232	0	0	0	0	-6.27302	0.936843	0.971479
ENSG00000203797	DDO	0.052	0.179	0	0	0	0	-6.26679	0.683017	0.898085
ENSG00000128394	APOBEC3F	0	0.229	0	0	0	0	-6.25424	0.708982	0.898448
ENSG00000183801	OLFML1	0	0.227	0	0	0	0	-6.24159	0.936843	0.971479
ENSG00000161905	ALOX15	6.849	0.119	0.12	0	0.045	0.049	-6.23657	0.0858857	0.31035
ENSG00000124251	TP53TG5	0.122	0.101	0	0	0	0	-6.21594	0.551598	0.83541
ENSG00000159208	CIART	0.074	0.064	0.085	0	0	0	-6.21594	0.557813	0.839134
ENSG00000170955	CAVIN3	0	0	0.223	0	0	0	-6.21594	0.599971	0.867242
ENSG00000099960	SLC7A4	0.199	0.023	0	0	0	0	-6.20945	0.785992	0.932775
ENSG00000236444	UBE2L5	0	0.221	0	0	0	0	-6.20294	0.811623	0.942856
ENSG00000188687	SLC4A5	0	0.216	0	0	0	0	-6.16993	0.811623	0.942856
ENSG00000177182	CLVS1	0	0.216	0	0	0	0	-6.16993	0.936843	0.971479
ENSG00000142233	NTN5	0.215	0	0	0	0	0	-6.16323	0.936843	0.971479
ENSG00000235387	SPAAR	0.215	0	0	0	0	0	-6.16323	0.936843	0.971479
ENSG00000145536	ADAMTS16	0.127	0.052	0.035	0	0	0	-6.1565	0.136126	0.403525
ENSG00000167800	TBX10	0.047	0.115	0.051	0	0	0	-6.14975	0.365991	0.693512
ENSG00000197753	LHFPL5	0.212	0	0	0	0	0	-6.14296	0.756635	0.920202
ENSG00000169432	SCN9A	0.056	0.093	0.062	0	0	0	-6.13614	0.129619	0.392837
ENSG00000013297	CLDN11	0	0.209	0	0	0	0	-6.1224	0.708982	0.898448
ENSG00000184497	TMEM255B	0.208	0	0	0	0	0	-6.11548	0.756635	0.920202
ENSG00000143257	NR1I3	0.065	0	0.142	0	0	0	-6.10852	0.58184	0.85415
ENSG00000143502	SUSD4	0	0.158	0.047	0	0	0	-6.09452	0.559418	0.840391
ENSG00000212993	POU5F1B	0	0.205	0	0	0	0	-6.09452	0.575888	0.850355
ENSG00000236782	ZNF593OS	0	0.205	0	0	0	0	-6.09452	0.936843	0.971479
ENSG00000019549	SNAI2	0	0	0.202	0	0	0	-6.07325	0.936843	0.971479
ENSG00000105707	HPN	0.202	0	0	0	0	0	-6.07325	0.936843	0.971479
ENSG00000122367	LDB3	0	0.201	0	0	0	0	-6.06609	0.708982	0.898448
ENSG00000215187	CIMIP2B	0	0.2	0	0	0	0	-6.05889	0.708982	0.898448
ENSG00000114013	CD86	0	0.199	0	0	0	0	-6.05166	0.708982	0.898448
ENSG00000010610	CD4	0.039	0.032	0.127	0	0	0	-6.04439	0.557813	0.839134
ENSG00000078596	ITM2A	0	0.198	0	0	0	0	-6.04439	0.708982	0.898448
ENSG00000187601	MAGEH1	0	0.198	0	0	0	0	-6.04439	0.708982	0.898448
ENSG00000188784	PLA2G2E	0	0.198	0	0	0	0	-6.04439	0.811623	0.942856
ENSG00000235568	NFAM1	0.197	0	0	0	0	0	-6.03709	0.645604	0.879257
ENSG00000197872	CYRIA	0.197	0	0	0	0	0	-6.03709	0.756635	0.920202
ENSG00000120820	GLT8D2	0	0.197	0	0	0	0	-6.03709	0.936843	0.971479
ENSG00000144031	ANKRD53	0.139	0	0.057	0	0	0	-6.02975	0.603681	0.870056
ENSG00000158560	DYNC1I1	0	0	0.196	0	0	0	-6.02975	0.710445	0.898448
ENSG00000146094	DOK3	0	0.196	0	0	0	0	-6.02975	0.811623	0.942856
ENSG00000144648	ACKR2	0	0.112	0.083	0	0	0	-6.02237	0.760635	0.921348
ENSG00000137463	MGARP	0.073	0.121	0	0	0	0	-6.01495	0.683017	0.898085
ENSG00000070669	ASNS	0.045	0.147	0	0	0	0	-6	0.496933	0.800452
ENSG00000173705	SUSD5	0.073	0.119	0	0	0	0	-6	0.683017	0.898085
ENSG00000284130	TUBA3FP	0.192	0	0	0	0	0	-6	0.936843	0.971479
ENSG00000069122	ADGRF5	0.068	0.033	0.089	0	0	0	-5.98489	0.0285523	0.158123
ENSG00000237136	C4orf51	0	0	0.19	0	0	0	-5.98489	0.710445	0.898448
ENSG00000139914	FITM1	0	0	0.189	0	0	0	-5.97728	0.936843	0.971479
ENSG00000173809	TDRD12	0	0.188	0	0	0	0	-5.96963	0.491227	0.796968
ENSG00000109738	GLRB	0.059	0	0.129	0	0	0	-5.96963	0.58184	0.85415
ENSG00000169271	HSPB3	0	0.188	0	0	0	0	-5.96963	0.811623	0.942856
ENSG00000142583	SLC2A5	0	0.086	0.1	0	0	0	-5.9542	0.760635	0.921348
ENSG00000235098	ANKRD65	0.1	0.084	0	0	0	0	-5.9386	0.683017	0.898085
ENSG00000105550	FGF21	0	0	0.184	0	0	0	-5.9386	0.710445	0.898448
ENSG00000258986	TMEM179	0.183	0	0	0	0	0	-5.93074	0.756635	0.920202
ENSG00000174950	CD164L2	0.1	0.082	0	0	0	0	-5.92283	0.785992	0.932775
ENSG00000122863	CHST3	0.15	0.031	0	0	0	0	-5.91488	0.441653	0.761358
ENSG00000127903	ZNF835	0.179	0	0	0	0	0	-5.89885	0.936843	0.971479
ENSG00000196946	ZNF705A	0.178	0	0	0	0	0	-5.89077	0.645604	0.879257
ENSG00000145757	SPATA9	0.098	0.08	0	0	0	0	-5.89077	0.785992	0.932775
ENSG00000095110	NXPE1	0.177	0	0	0	0	0	-5.88264	0.570751	0.847346
ENSG00000182836	PLCXD3	0.055	0	0.122	0	0	0	-5.88264	0.58184	0.85415
ENSG00000167749	KLK4	0	0.177	0	0	0	0	-5.88264	0.936843	0.971479
ENSG00000169026	SLC49A3	0.176	0	0	0	0	0	-5.87447	0.756635	0.920202
ENSG00000170379	TCAF2	0.096	0.079	0	0	0	0	-5.86625	0.382503	0.709348
ENSG00000260428	SCX	0.174	0	0	0	0	0	-5.85798	0.756635	0.920202
ENSG00000285509	TBCEL-TECTA	0	0	0.173	0	0	0	-5.84967	0.526671	0.818108
ENSG00000196131	VN1R2	0.136	0.037	0	0	0	0	-5.84967	0.534455	0.824177
ENSG00000183395	PMCH	0	0.172	0	0	0	0	-5.8413	0.811623	0.942856
ENSG00000120457	KCNJ5	0.171	0	0	0	0	0	-5.83289	0.570751	0.847346
ENSG00000085514	PILRA	0	0.171	0	0	0	0	-5.83289	0.811623	0.942856
ENSG00000166569	CPLX4	0.171	0	0	0	0	0	-5.83289	0.936843	0.971479
ENSG00000109205	ODAM	0.081	0	0.089	0	0	0	-5.82443	0.732745	0.908926
ENSG00000171791	BCL2	0	0.073	0.097	0	0	0	-5.82443	0.760635	0.921348
ENSG00000174469	CNTNAP2	0	0	0.17	0	0	0	-5.82443	0.936843	0.971479
ENSG00000259900	ENSG00000259900	0	0	0.17	0	0	0	-5.82443	0.936843	0.971479
ENSG00000163380	LMOD3	0.097	0	0.071	0	0	0	-5.80735	0.388148	0.713689
ENSG00000171643	S100Z	0.168	0	0	0	0	0	-5.80735	0.936843	0.971479
ENSG00000158578	ALAS2	0	0.167	0	0	0	0	-5.79874	0.811623	0.942856
ENSG00000115896	PLCL1	0.018	0.089	0.059	0	0	0	-5.79008	0.112447	0.362103
ENSG00000158321	AUTS2	0.069	0.046	0.051	0	0	0	-5.79008	0.147533	0.423388
ENSG00000171402	XAGE3	0	0	0.166	0	0	0	-5.79008	0.936843	0.971479
ENSG00000115363	EVA1A	0.165	0	0	0	0	0	-5.78136	0.936843	0.971479
ENSG00000266076	ENSG00000266076	0.01	0	0.155	0	0	0	-5.78136	1	1
ENSG00000180044	C3orf80	0.09	0.074	0	0	0	0	-5.77259	0.785992	0.932775
ENSG00000106013	ANKRD7	0	0.163	0	0	0	0	-5.76377	0.936843	0.971479
ENSG00000186115	CYP4F2	0	0	0.163	0	0	0	-5.76377	0.936843	0.971479
ENSG00000284431	ENSG00000284431	0.163	0	0	0	0	0	-5.76377	0.936843	0.971479
ENSG00000152292	SH2D6	0.102	0	0.058	0	0	0	-5.73697	0.732745	0.908926
ENSG00000049249	TNFRSF9	0	0	0.16	0	0	0	-5.73697	0.936843	0.971479
ENSG00000134830	C5AR2	0.159	0	0	0	0	0	-5.72792	0.645604	0.879257
ENSG00000278384	ENSG00000278384	0	0	0.159	0	0	0	-5.72792	0.710445	0.898448
ENSG00000158525	CPA5	0	0.159	0	0	0	0	-5.72792	0.936843	0.971479
ENSG00000206140	TMEM191C	0.159	0	0	0	0	0	-5.72792	0.936843	0.971479
ENSG00000106714	CNTNAP3	0	0.023	0.135	0	0	0	-5.71882	0.38646	0.711946
ENSG00000151702	FLI1	0.158	0	0	0	0	0	-5.71882	0.936843	0.971479
ENSG00000185432	TMT1A	7.208	0.169	5.464	0.075	0.169	0	-5.71773	6.14832e-05	0.00165864
ENSG00000158869	FCER1G	0	0.157	0	0	0	0	-5.70966	0.936843	0.971479
ENSG00000165120	SSMEM1	0	0.156	0	0	0	0	-5.70044	0.811623	0.942856
ENSG00000186895	FGF3	0.074	0	0.081	0	0	0	-5.69116	0.732745	0.908926
ENSG00000170989	S1PR1	0.047	0	0.107	0	0	0	-5.68182	0.732745	0.908926
ENSG00000139200	PIANP	0.101	0.053	0	0	0	0	-5.68182	0.785992	0.932775
ENSG00000087258	GNAO1	0.154	0	0	0	0	0	-5.68182	0.936843	0.971479
ENSG00000066813	ACSM2B	0.153	0	0	0	0	0	-5.67243	0.936843	0.971479
ENSG00000115596	WNT6	0.098	0	0.054	0	0	0	-5.66297	0.603681	0.870056
ENSG00000101162	TUBB1	0.04	0.066	0.044	0	0	0	-5.64386	0.448792	0.767179
ENSG00000157765	SLC34A2	0.107	0.043	0	0	0	0	-5.64386	0.683017	0.898085
ENSG00000186891	TNFRSF18	0.15	0	0	0	0	0	-5.64386	0.756635	0.920202
ENSG00000152592	DMP1	0.109	0	0.04	0	0	0	-5.63421	0.495434	0.799546
ENSG00000100053	CRYBB3	0.149	0	0	0	0	0	-5.63421	0.936843	0.971479
ENSG00000099834	CDHR5	2.804	3.077	2.733	0	0	0.174	-5.62952	5.04499e-09	4.19392e-07
ENSG00000163202	LCE3D	0	0.147	0	0	0	0	-5.61471	0.936843	0.971479
ENSG00000185966	LCE3E	0	0.147	0	0	0	0	-5.61471	0.936843	0.971479
ENSG00000081803	CADPS2	0.081	0.025	0.04	0	0	0	-5.60486	0.2075	0.510112
ENSG00000130413	STK33	0.086	0	0.06	0	0	0	-5.60486	0.732745	0.908926
ENSG00000063127	SLC6A16	0.055	0.09	0	0	0	0	-5.59495	0.468687	0.778675
ENSG00000269190	FBXO17	0	0.145	0	0	0	0	-5.59495	0.936843	0.971479
ENSG00000211942	IGHV3-13	0.145	0	0	0	0	0	-5.59495	0.936843	0.971479
ENSG00000187997	C17orf99	0.067	0.076	0	0	0	0	-5.57491	0.785992	0.932775
ENSG00000120215	MLANA	0.143	0	0	0	0	0	-5.57491	0.936843	0.971479
ENSG00000170323	FABP4	0	0	0.142	0	0	0	-5.56478	0.936843	0.971479
ENSG00000198064	NPIPB13	0.14	0	0	0	0	0	-5.54432	0.515584	0.814961
ENSG00000120937	NPPB	0	0	0.14	0	0	0	-5.54432	0.936843	0.971479
ENSG00000169085	VXN	0	0	0.14	0	0	0	-5.54432	0.936843	0.971479
ENSG00000251287	ALG1L2	0	0.139	0	0	0	0	-5.53398	0.811623	0.942856
ENSG00000092067	CEBPE	0	0	0.138	0	0	0	-5.52356	0.710445	0.898448
ENSG00000215595	C20orf202	0	0.138	0	0	0	0	-5.52356	0.936843	0.971479
ENSG00000234719	NPIPB2	0.137	0	0	0	0	0	-5.51307	0.756635	0.920202
ENSG00000175344	CHRNA7	0	0.137	0	0	0	0	-5.51307	0.811623	0.942856
ENSG00000162576	MXRA8	0	0.136	0	0	0	0	-5.5025	0.63285	0.879257
ENSG00000171564	FGB	0.065	0	0.071	0	0	0	-5.5025	0.732745	0.908926
ENSG00000169851	PCDH7	0.136	0	0	0	0	0	-5.5025	0.936843	0.971479
ENSG00000138115	CYP2C8	0	0	0.135	0	0	0	-5.49185	0.599971	0.867242
ENSG00000179583	CIITA	0	0	0.135	0	0	0	-5.49185	0.936843	0.971479
ENSG00000158748	HTR6	0	0	0.134	0	0	0	-5.48113	0.599971	0.867242
ENSG00000175868	CALCB	0.134	0	0	0	0	0	-5.48113	0.936843	0.971479
ENSG00000187634	SAMD11	0.133	0	0	0	0	0	-5.47032	0.570751	0.847346
ENSG00000114248	LRRC31	0	0.133	0	0	0	0	-5.47032	0.63285	0.879257
ENSG00000134259	NGF	0.073	0.06	0	0	0	0	-5.47032	0.785992	0.932775
ENSG00000148604	RGR	0	0.133	0	0	0	0	-5.47032	0.936843	0.971479
ENSG00000119865	CNRIP1	0.133	0	0	0	0	0	-5.47032	0.936843	0.971479
ENSG00000087076	HSD17B14	0	0.13	0	0	0	0	-5.43741	0.936843	0.971479
ENSG00000187066	TMEM262	0	0.129	0	0	0	0	-5.42626	0.936843	0.971479
ENSG00000206127	GOLGA8O	0.129	0	0	0	0	0	-5.42626	0.936843	0.971479
ENSG00000126010	GRPR	0	0.077	0.051	0	0	0	-5.41504	0.657258	0.880026
ENSG00000111700	SLCO1B3	0.061	0	0.067	0	0	0	-5.41504	0.732745	0.908926
ENSG00000136404	TM6SF1	0.128	0	0	0	0	0	-5.41504	0.936843	0.971479
ENSG00000244355	LY6G6D	0.128	0	0	0	0	0	-5.41504	0.936843	0.971479
ENSG00000163116	STPG2	0.095	0.032	0	0	0	0	-5.40372	0.654008	0.879257
ENSG00000176472	ZNF575	0	0	0.127	0	0	0	-5.40372	0.710445	0.898448
ENSG00000174038	C9orf131	0	0	1.683	0.012	0.028	0	-5.39489	0.90974	0.971479
ENSG00000182870	GALNT9	0.06	0	0.066	0	0	0	-5.39232	0.472406	0.781266
ENSG00000134201	GSTM5	0	0.126	0	0	0	0	-5.39232	0.936843	0.971479
ENSG00000128602	SMO	0	0	0.125	0	0	0	-5.38082	0.936843	0.971479
ENSG00000115112	TFCP2L1	0	0.124	0	0	0	0	-5.36923	0.63285	0.879257
ENSG00000183785	TUBA8	0	0	0.124	0	0	0	-5.36923	0.710445	0.898448
ENSG00000118004	COLEC11	0	0.124	0	0	0	0	-5.36923	0.811623	0.942856
ENSG00000131477	RAMP2	0	0.123	0	0	0	0	-5.35755	0.936843	0.971479
ENSG00000100121	GGTLC2	0	0.122	0	0	0	0	-5.34577	0.936843	0.971479
ENSG00000278570	NR2E3	0	0	0.121	0	0	0	-5.3339	0.710445	0.898448
ENSG00000106689	LHX2	0	0.121	0	0	0	0	-5.3339	0.936843	0.971479
ENSG00000134516	DOCK2	0	0	0.12	0	0	0	-5.32193	0.936843	0.971479
ENSG00000184304	PRKD1	0	0	0.12	0	0	0	-5.32193	0.936843	0.971479
ENSG00000088053	GP6	0	0.087	0.032	0	0	0	-5.30986	0.657258	0.880026
ENSG00000127364	TAS2R4	0.119	0	0	0	0	0	-5.30986	0.756635	0.920202
ENSG00000174500	GCSAM	0	0	0.118	0	0	0	-5.29768	0.936843	0.971479
ENSG00000077984	CST7	0.118	0	0	0	0	0	-5.29768	0.936843	0.971479
ENSG00000198732	SMOC1	0.083	0.034	0	0	0	0	-5.2854	0.654008	0.879257
ENSG00000243811	APOBEC3D	0.117	0	0	0	0	0	-5.2854	0.936843	0.971479
ENSG00000162572	SCNN1D	0.116	0	0	0	0	0	-5.27302	0.756635	0.920202
ENSG00000181847	TIGIT	0	0	0.116	0	0	0	-5.27302	0.936843	0.971479
ENSG00000203883	SOX18	0	0.115	0	0	0	0	-5.26053	0.708982	0.898448
ENSG00000171102	OBP2B	0	0	0.115	0	0	0	-5.26053	0.936843	0.971479
ENSG00000026751	SLAMF7	0.115	0	0	0	0	0	-5.26053	0.936843	0.971479
ENSG00000206073	SERPINB4	20.834	17.685	11.138	0.591	0.208	0.503	-5.2532	7.00668e-31	5.95412e-28
ENSG00000166446	CDYL2	0.356	0.205	0.391	0.025	0	0	-5.25096	0.00558078	0.052759
ENSG00000265107	GJA5	3.171	4.63	1.859	0.147	0.109	0	-5.23781	4.59764e-08	3.15361e-06
ENSG00000130711	PRDM12	0.113	0	0	0	0	0	-5.23522	0.756635	0.920202
ENSG00000104435	STMN2	0	0	0.113	0	0	0	-5.23522	0.936843	0.971479
ENSG00000120594	PLXDC2	0	0.112	0	0	0	0	-5.22239	0.63285	0.879257
ENSG00000282608	ADORA3	0.112	0	0	0	0	0	-5.22239	0.756635	0.920202
ENSG00000065675	PRKCQ	0	0.077	0.034	0	0	0	-5.20945	0.559418	0.840391
ENSG00000255346	NOX5	0.111	0	0	0	0	0	-5.20945	0.756635	0.920202
ENSG00000124103	FAM209A	0	0	0.111	0	0	0	-5.20945	0.936843	0.971479
ENSG00000173452	TMEM196	0	0	0.111	0	0	0	-5.20945	0.936843	0.971479
ENSG00000204577	LILRB3	0	0.047	0.063	0	0	0	-5.1964	0.512238	0.812123
ENSG00000170745	KCNS3	0.11	0	0	0	0	0	-5.1964	0.645604	0.879257
ENSG00000173208	ABCD2	0.049	0.06	0	0	0	0	-5.18322	0.468687	0.778675
ENSG00000188822	CNR2	0	0	0.109	0	0	0	-5.18322	0.710445	0.898448
ENSG00000171864	PRND	0	0	0.108	0	0	0	-5.16993	0.936843	0.971479
ENSG00000100599	RIN3	0.108	0	0	0	0	0	-5.16993	0.936843	0.971479
ENSG00000278505	C17orf78	0.108	0	0	0	0	0	-5.16993	0.936843	0.971479
ENSG00000214562	NUTM2D	0	0.107	0	0	0	0	-5.1565	0.63285	0.879257
ENSG00000205089	CCNI2	0	0	0.106	0	0	0	-5.14296	0.710445	0.898448
ENSG00000283297	TEX52	0.058	0.048	0	0	0	0	-5.14296	0.785992	0.932775
ENSG00000110665	C11orf21	0	0.106	0	0	0	0	-5.14296	0.936843	0.971479
ENSG00000152611	CAPSL	0	0	0.106	0	0	0	-5.14296	0.936843	0.971479
ENSG00000169885	CALML6	0.105	0	0	0	0	0	-5.12928	0.936843	0.971479
ENSG00000196368	NUDT11	0.105	0	0	0	0	0	-5.12928	0.936843	0.971479
ENSG00000018625	ATP1A2	0	0.104	0	0	0	0	-5.11548	0.491227	0.796968
ENSG00000118514	ALDH8A1	0	0.104	0	0	0	0	-5.11548	0.936843	0.971479
ENSG00000126950	TMEM35A	0.104	0	0	0	0	0	-5.11548	0.936843	0.971479
ENSG00000134463	ECHDC3	0.104	0	0	0	0	0	-5.11548	0.936843	0.971479
ENSG00000164483	SAMD3	0.104	0	0	0	0	0	-5.11548	0.936843	0.971479
ENSG00000101230	ISM1	0.039	0.064	0	0	0	0	-5.10154	0.683017	0.898085
ENSG00000166105	GLB1L3	0	0	0.103	0	0	0	-5.10154	0.936843	0.971479
ENSG00000184984	CHRM5	0.102	0	0	0	0	0	-5.08746	0.645604	0.879257
ENSG00000126259	KIRREL2	0	0	0.102	0	0	0	-5.08746	0.710445	0.898448
ENSG00000142789	CELA3A	0.066	0	0.036	0	0	0	-5.08746	0.936843	0.971479
ENSG00000288637	ENSG00000288637	0	0.101	0	0	0	0	-5.07325	0.575888	0.850355
ENSG00000156113	KCNMA1	0	0	0.101	0	0	0	-5.07325	0.936843	0.971479
ENSG00000260861	ENSG00000260861	0	0.101	0	0	0	0	-5.07325	0.936843	0.971479
ENSG00000136574	GATA4	0.099	0	0	0	0	0	-5.04439	0.936843	0.971479
ENSG00000164220	F2RL2	0	0.042	0.056	0	0	0	-5.02975	0.760635	0.921348
ENSG00000184905	TCEAL2	0	0	0.098	0	0	0	-5.02975	0.936843	0.971479
ENSG00000205085	GARIN1A	0	0.098	0	0	0	0	-5.02975	0.936843	0.971479
ENSG00000107147	KCNT1	0.098	0	0	0	0	0	-5.02975	0.936843	0.971479
ENSG00000169704	GP9	0.098	0	0	0	0	0	-5.02975	0.936843	0.971479
ENSG00000180616	SSTR2	0.097	0	0	0	0	0	-5.01495	0.756635	0.920202
ENSG00000116132	PRRX1	0	0	0.096	0	0	0	-5	0.936843	0.971479
ENSG00000254673	ENSG00000254673	0	0	0.096	0	0	0	-5	1	1
ENSG00000198754	OXCT2	0	0.057	0.038	0	0	0	-4.98489	0.657258	0.880026
ENSG00000165953	SERPINA12	0	0	0.095	0	0	0	-4.98489	0.710445	0.898448
ENSG00000104894	CD37	0	0	0.095	0	0	0	-4.98489	0.936843	0.971479
ENSG00000118946	PCDH17	0.095	0	0	0	0	0	-4.98489	0.936843	0.971479
ENSG00000077063	CTTNBP2	0.174	0.143	0.031	0.011	0	0	-4.98351	0.713456	0.899842
ENSG00000143847	PPFIA4	0	0.094	0	0	0	0	-4.96963	0.531034	0.820971
ENSG00000110876	SELPLG	0.045	0	0.049	0	0	0	-4.96963	0.732745	0.908926
ENSG00000153976	HS3ST3A1	0	0	0.094	0	0	0	-4.96963	0.936843	0.971479
ENSG00000180190	TDRP	0.094	0	0	0	0	0	-4.96963	0.936843	0.971479
ENSG00000173227	SYT12	5.2	5.025	3.602	0.176	0.198	0.071	-4.95754	1.68461e-14	3.48214e-12
ENSG00000128714	HOXD13	0.416	0.3	0.4	0.036	0	0	-4.9542	0.0131132	0.0942573
ENSG00000172061	LRRC15	0.093	0	0	0	0	0	-4.9542	0.645604	0.879257
ENSG00000182308	DCAF4L1	0.092	0	0	0	0	0	-4.9386	0.756635	0.920202
ENSG00000249104	USP17L17	0.204	0.154	0.006	0.009	0.003	0	-4.92283	0.14119	0.413012
ENSG00000164850	GPER1	0	0.039	0.052	0	0	0	-4.92283	0.760635	0.921348
ENSG00000165799	RNASE7	0	0.091	0	0	0	0	-4.92283	0.936843	0.971479
ENSG00000230657	PRB4	0	0.089	0	0	0	0	-4.89077	0.936843	0.971479
ENSG00000198932	GPRASP1	0.027	0.032	0.029	0	0	0	-4.87447	0.194594	0.491579
ENSG00000156299	TIAM1	0.05	0.024	0.014	0	0	0	-4.87447	0.265045	0.582826
ENSG00000163207	IVL	1.421	1.473	0.983	0.085	0.048	0	-4.86544	2.28193e-07	1.30728e-05
ENSG00000183615	FAM167B	0	0.087	0	0	0	0	-4.85798	0.936843	0.971479
ENSG00000080910	CFHR2	0.087	0	0	0	0	0	-4.85798	0.936843	0.971479
ENSG00000274274	GAGE13	35.995	35.939	44.166	3.361	0	0.643	-4.85778	1.80715e-12	2.9097e-10
ENSG00000175315	CST6	3.112	2.085	2.656	0.08	0	0.193	-4.84627	6.63498e-05	0.0017681
ENSG00000105894	PTN	0	0.086	0	0	0	0	-4.8413	0.936843	0.971479
ENSG00000197921	HES5	0	0.086	0	0	0	0	-4.8413	0.936843	0.971479
ENSG00000100276	RASL10A	0.086	0	0	0	0	0	-4.8413	0.936843	0.971479
ENSG00000164659	ELAPOR2	0	0.016	0.069	0	0	0	-4.82443	0.480472	0.788974
ENSG00000131849	ZNF132	0	0.085	0	0	0	0	-4.82443	0.63285	0.879257
ENSG00000008516	MMP25	0.032	0.053	0	0	0	0	-4.82443	0.683017	0.898085
ENSG00000153789	CIBAR2	0.085	0	0	0	0	0	-4.82443	0.936843	0.971479
ENSG00000074803	SLC12A1	0.084	0	0	0	0	0	-4.80735	0.645604	0.879257
ENSG00000092850	TEKT2	0.084	0	0	0	0	0	-4.80735	0.756635	0.920202
ENSG00000155719	OTOA	0	0.083	0	0	0	0	-4.79008	0.811623	0.942856
ENSG00000137674	MMP20	0	0	0.082	0	0	0	-4.77259	0.710445	0.898448
ENSG00000180739	S1PR5	0.045	0.037	0	0	0	0	-4.77259	0.785992	0.932775
ENSG00000005513	SOX8	0	0	0.082	0	0	0	-4.77259	0.936843	0.971479
ENSG00000153165	RGPD3	0	0.081	0	0	0	0	-4.75489	0.400157	0.723404
ENSG00000180815	MAP3K15	0.014	0.052	0.015	0	0	0	-4.75489	0.557813	0.839134
ENSG00000186281	GPAT2	0	0.022	0.059	0	0	0	-4.75489	0.606565	0.871666
ENSG00000168398	BDKRB2	0	0.081	0	0	0	0	-4.75489	0.811623	0.942856
ENSG00000166535	A2ML1	0.038	0	0.042	0	0	0	-4.73697	0.375292	0.703833
ENSG00000157404	KIT	0.044	0.036	0	0	0	0	-4.73697	0.654008	0.879257
ENSG00000131845	ZNF304	0.03	0.05	0	0	0	0	-4.73697	0.683017	0.898085
ENSG00000126856	PRDM7	0	0	0.08	0	0	0	-4.73697	0.710445	0.898448
ENSG00000181240	SLC25A41	0	0.08	0	0	0	0	-4.73697	0.811623	0.942856
ENSG00000198535	C2CD4A	0	0.08	0	0	0	0	-4.73697	0.811623	0.942856
ENSG00000288705	UGT1A5	0	0.756	0.119	0.033	0	0	-4.72875	0.0476128	0.219297
ENSG00000198520	ARMH1	0	0.034	0.045	0	0	0	-4.71882	0.760635	0.921348
ENSG00000285901	ENSG00000285901	0	0	0.079	0	0	0	-4.71882	0.936843	0.971479
ENSG00000162951	LRRTM1	0.079	0	0	0	0	0	-4.71882	0.936843	0.971479
ENSG00000248167	TRIM39-RPP21	0	0.943	0.571	0	0	0.058	-4.70617	0.0107668	0.0828171
ENSG00000147246	HTR2C	0	0	0.078	0	0	0	-4.70044	0.936843	0.971479
ENSG00000165471	MBL2	0	0	0.078	0	0	0	-4.70044	0.936843	0.971479
ENSG00000106436	MYL10	0.078	0	0	0	0	0	-4.70044	0.936843	0.971479
ENSG00000186994	KANK3	0.022	0.055	0	0	0	0	-4.68182	0.58054	0.853594
ENSG00000290217	ENSG00000290217	0	0	0.077	0	0	0	-4.68182	0.936843	0.971479
ENSG00000105246	EBI3	0.077	0	0	0	0	0	-4.68182	0.936843	0.971479
ENSG00000089041	P2RX7	0	0.075	0	0	0	0	-4.64386	0.708982	0.898448
ENSG00000064655	EYA2	0	0.032	0.043	0	0	0	-4.64386	0.760635	0.921348
ENSG00000146166	LGSN	0	0.075	0	0	0	0	-4.64386	0.936843	0.971479
ENSG00000274529	SEBOX	0	0.075	0	0	0	0	-4.64386	0.936843	0.971479
ENSG00000113946	CLDN16	0.075	0	0	0	0	0	-4.64386	0.936843	0.971479
ENSG00000162989	KCNJ3	0.075	0	0	0	0	0	-4.64386	0.936843	0.971479
ENSG00000287080	H3C3	55.719	62.309	67.42	1.589	3.353	2.555	-4.62856	3.43738e-31	3.09284e-28
ENSG00000113262	GRM6	0	0.051	0.023	0	0	0	-4.62449	0.559418	0.840391
ENSG00000171189	GRIK1	0	0.051	0.023	0	0	0	-4.62449	0.559418	0.840391
ENSG00000111886	GABRR2	0	0.032	0.042	0	0	0	-4.62449	0.760635	0.921348
ENSG00000168481	LGI3	0	0.074	0	0	0	0	-4.62449	0.811623	0.942856
ENSG00000187595	ZNF385C	0	0.074	0	0	0	0	-4.62449	0.811623	0.942856
ENSG00000186197	EDARADD	0	0.074	0	0	0	0	-4.62449	0.936843	0.971479
ENSG00000271567	PPIAL4E	0	0.074	0	0	0	0	-4.62449	0.936843	0.971479
ENSG00000279782	PPIAL4F	0	0.074	0	0	0	0	-4.62449	0.936843	0.971479
ENSG00000289549	PPIAL4D	0	0.074	0	0	0	0	-4.62449	0.936843	0.971479
ENSG00000221866	PLXNA4	0.073	0	0	0	0	0	-4.60486	0.756635	0.920202
ENSG00000108813	DLX4	0.073	0	0	0	0	0	-4.60486	0.936843	0.971479
ENSG00000175264	CHST1	0	0.072	0	0	0	0	-4.58496	0.811623	0.942856
ENSG00000152804	HHEX	0	0	0.072	0	0	0	-4.58496	0.936843	0.971479
ENSG00000168079	SCARA5	0	0	0.072	0	0	0	-4.58496	0.936843	0.971479
ENSG00000183722	LHFPL6	0	0.072	0	0	0	0	-4.58496	0.936843	0.971479
ENSG00000175329	ISX	0.072	0	0	0	0	0	-4.58496	0.936843	0.971479
ENSG00000145087	STXBP5L	0.036	0.015	0.02	0	0	0	-4.56478	0.427546	0.748597
ENSG00000164363	SLC6A18	0	0.071	0	0	0	0	-4.56478	0.708982	0.898448
ENSG00000109163	GNRHR	0.071	0	0	0	0	0	-4.56478	0.936843	0.971479
ENSG00000166220	TBATA	0.071	0	0	0	0	0	-4.56478	0.936843	0.971479
ENSG00000187068	C3orf70	0.071	0	0	0	0	0	-4.56478	0.936843	0.971479
ENSG00000271383	NBPF19	0	0	0.07	0	0	0	-4.54432	0.599971	0.867242
ENSG00000140623	SEPTIN12	0	0	0.07	0	0	0	-4.54432	0.936843	0.971479
ENSG00000112320	SOBP	0	0	0.069	0	0	0	-4.52356	0.599971	0.867242
ENSG00000198846	TOX	0.069	0	0	0	0	0	-4.52356	0.756635	0.920202
ENSG00000171772	SYCE1	0	0	0.069	0	0	0	-4.52356	0.936843	0.971479
ENSG00000121594	CD80	0.069	0	0	0	0	0	-4.52356	0.936843	0.971479
ENSG00000058866	DGKG	0.048	0.02	0	0	0	0	-4.5025	0.654008	0.879257
ENSG00000165078	CPA6	0	0.068	0	0	0	0	-4.5025	0.811623	0.942856
ENSG00000154721	JAM2	0.068	0	0	0	0	0	-4.5025	0.936843	0.971479
ENSG00000137507	LRRC32	0	0.067	0	0	0	0	-4.48113	0.708982	0.898448
ENSG00000162692	VCAM1	0.067	0	0	0	0	0	-4.48113	0.756635	0.920202
ENSG00000165168	CYBB	0.067	0	0	0	0	0	-4.48113	0.756635	0.920202
ENSG00000169548	ZNF280A	0.067	0	0	0	0	0	-4.48113	0.756635	0.920202
ENSG00000123500	COL10A1	0	0.067	0	0	0	0	-4.48113	0.936843	0.971479
ENSG00000133561	GIMAP6	0	0	0.067	0	0	0	-4.48113	0.936843	0.971479
ENSG00000095981	KCNK16	0.067	0	0	0	0	0	-4.48113	0.936843	0.971479
ENSG00000151692	RNF144A	0.067	0	0	0	0	0	-4.48113	0.936843	0.971479
ENSG00000140993	TIGD7	0.066	0	0	0	0	0	-4.45943	0.756635	0.920202
ENSG00000172940	SLC22A13	0.066	0	0	0	0	0	-4.45943	0.756635	0.920202
ENSG00000007038	PRSS21	0	0.066	0	0	0	0	-4.45943	0.936843	0.971479
ENSG00000122420	PTGFR	0	0	0.066	0	0	0	-4.45943	0.936843	0.971479
ENSG00000064201	TSPAN32	0.342	0.448	0.263	0.048	0	0	-4.45533	0.0934595	0.32773
ENSG00000236446	CT47B1	0	0	0.065	0	0	0	-4.43741	0.936843	0.971479
ENSG00000204248	COL11A2	0.122	0.051	0	0.008	0	0	-4.43463	0.493967	0.798634
ENSG00000160396	HIPK4	0	0	0.064	0	0	0	-4.41504	0.710445	0.898448
ENSG00000160111	CPAMD8	0	0.064	0	0	0	0	-4.41504	0.936843	0.971479
ENSG00000197859	ADAMTSL2	0	0	0.063	0	0	0	-4.39232	0.599971	0.867242
ENSG00000134160	TRPM1	0	0.063	0	0	0	0	-4.39232	0.936843	0.971479
ENSG00000124615	MOCS1	0.063	0	0	0	0	0	-4.39232	0.936843	0.971479
ENSG00000182901	RGS7	1.82	0.184	0	0.096	0	0	-4.3837	0.409137	0.730706
ENSG00000180720	CHRM4	0	0.062	0	0	0	0	-4.36923	0.811623	0.942856
ENSG00000000938	FGR	0	0	0.062	0	0	0	-4.36923	0.936843	0.971479
ENSG00000186326	RGS9BP	0	0.062	0	0	0	0	-4.36923	0.936843	0.971479
ENSG00000188921	HACD4	0	0.062	0	0	0	0	-4.36923	0.936843	0.971479
ENSG00000165923	AGBL2	0	0.017	0.044	0	0	0	-4.34577	0.606565	0.871666
ENSG00000011590	ZBTB32	0	0.061	0	0	0	0	-4.34577	0.811623	0.942856
ENSG00000197415	VEPH1	0.866	0.406	0.464	0.048	0	0.038	-4.33529	0.334064	0.662069
ENSG00000138769	CDKL2	0	0.06	0	0	0	0	-4.32193	0.811623	0.942856
ENSG00000101144	BMP7	0.06	0	0	0	0	0	-4.32193	0.936843	0.971479
ENSG00000153993	SEMA3D	0.06	0	0	0	0	0	-4.32193	0.936843	0.971479
ENSG00000258461	ENSG00000258461	0	0	0.06	0	0	0	-4.32193	1	1
ENSG00000137841	PLCB2	0.406	0.335	0.208	0.022	0	0.026	-4.3053	0.731254	0.908926
ENSG00000121406	ZNF549	0.059	0	0	0	0	0	-4.29768	0.756635	0.920202
ENSG00000125245	GPR18	0	0	0.059	0	0	0	-4.29768	0.936843	0.971479
ENSG00000170166	HOXD4	0	0.059	0	0	0	0	-4.29768	0.936843	0.971479
ENSG00000184302	SIX6	0	0.059	0	0	0	0	-4.29768	0.936843	0.971479
ENSG00000261150	EPPK1	5.902	11.687	1.234	0.406	0.2	0.362	-4.28135	1.89043e-11	2.45051e-09
ENSG00000250120	PCDHA10	0	0	0.058	0	0	0	-4.27302	0.710445	0.898448
ENSG00000106336	FBXO24	0.032	0.026	0	0	0	0	-4.27302	0.785992	0.932775
ENSG00000112299	VNN1	0	0.058	0	0	0	0	-4.27302	0.811623	0.942856
ENSG00000021461	CYP3A43	0	0.058	0	0	0	0	-4.27302	0.936843	0.971479
ENSG00000205683	DPF3	0	0	0.058	0	0	0	-4.27302	0.936843	0.971479
ENSG00000206531	CD200R1L	0	0.058	0	0	0	0	-4.27302	0.936843	0.971479
ENSG00000213022	KLK9	0	0.058	0	0	0	0	-4.27302	0.936843	0.971479
ENSG00000269741	ENSG00000269741	0	0.058	0	0	0	0	-4.27302	0.936843	0.971479
ENSG00000166394	CYB5R2	0.235	1.204	0.486	0.1	0	0	-4.26679	0.0359659	0.182771
ENSG00000204228	HSD17B8	2.303	3.453	1.561	0.28	0.105	0	-4.24832	9.99189e-06	0.000363031
ENSG00000118263	KLF7	0	0.057	0	0	0	0	-4.24793	0.936843	0.971479
ENSG00000159527	PGLYRP3	0	0	0.057	0	0	0	-4.24793	0.936843	0.971479
ENSG00000173535	TNFRSF10C	0	0.057	0	0	0	0	-4.24793	0.936843	0.971479
ENSG00000183850	ZNF730	0.078	0	0.395	0.025	0	0	-4.24184	0.722328	0.904326
ENSG00000121053	EPX	0	0	0.056	0	0	0	-4.22239	0.710445	0.898448
ENSG00000179044	EXOC3L1	0.027	0	0.029	0	0	0	-4.22239	0.732745	0.908926
ENSG00000187474	FPR3	0	0	0.056	0	0	0	-4.22239	0.936843	0.971479
ENSG00000178201	VN1R1	0.056	0	0	0	0	0	-4.22239	0.936843	0.971479
ENSG00000188176	SMTNL2	0.056	0	0	0	0	0	-4.22239	0.936843	0.971479
ENSG00000248713	C4orf54	0.01	0.034	0.011	0	0	0	-4.1964	0.301875	0.628914
ENSG00000196074	SYCP2	0	0.029	0.026	0	0	0	-4.1964	0.512238	0.812123
ENSG00000178297	TMPRSS9	0.017	0	0.038	0	0	0	-4.1964	0.58184	0.85415
ENSG00000173698	ADGRG2	0.038	0.017	0	0	0	0	-4.1964	0.654008	0.879257
ENSG00000159337	PLA2G4D	0	0.055	0	0	0	0	-4.1964	0.708982	0.898448
ENSG00000170509	HSD17B13	0	0.055	0	0	0	0	-4.1964	0.936843	0.971479
ENSG00000173585	CCR9	0	0	0.055	0	0	0	-4.1964	0.936843	0.971479
ENSG00000116176	TPSG1	0.055	0	0	0	0	0	-4.1964	0.936843	0.971479
ENSG00000134571	MYBPC3	0.014	0.024	0.016	0	0	0	-4.16993	0.448792	0.767179
ENSG00000087589	CASS4	0	0	0.054	0	0	0	-4.16993	0.710445	0.898448
ENSG00000159650	UROC1	0.054	0	0	0	0	0	-4.16993	0.756635	0.920202
ENSG00000185069	KRT76	0	0.023	0.031	0	0	0	-4.16993	0.760635	0.921348
ENSG00000111913	RIPOR2	0.03	0.024	0	0	0	0	-4.16993	0.785992	0.932775
ENSG00000135097	MSI1	0	0	0.054	0	0	0	-4.16993	0.936843	0.971479
ENSG00000147488	ST18	0	0	0.054	0	0	0	-4.16993	0.936843	0.971479
ENSG00000184221	OLIG1	0	0.054	0	0	0	0	-4.16993	0.936843	0.971479
ENSG00000157322	CLEC18A	0.054	0	0	0	0	0	-4.16993	0.936843	0.971479
ENSG00000159640	ACE	0.427	0.047	0.565	0.058	0	0	-4.163	0.181267	0.472827
ENSG00000115155	OTOF	0.128	0.049	0	0.01	0	0	-4.14568	0.25394	0.569085
ENSG00000162571	TTLL10	0.345	0.255	0.196	0	0	0.045	-4.14477	0.0663034	0.265839
ENSG00000184194	GPR173	0	0	0.053	0	0	0	-4.14296	0.936843	0.971479
ENSG00000091010	POU4F3	0.053	0	0	0	0	0	-4.14296	0.936843	0.971479
ENSG00000184898	RBM43	2.452	2.1	0.604	0.138	0.155	0	-4.13728	6.89681e-05	0.00181744
ENSG00000057149	SERPINB3	55.305	44.913	28.707	2.855	2.286	2.187	-4.13697	8.37963e-39	1.16523e-35
ENSG00000081189	MEF2C	0.577	0.703	0.125	0.081	0	0	-4.1165	0.258384	0.574268
ENSG00000117425	PTCH2	0	0.052	0	0	0	0	-4.11548	0.63285	0.879257
ENSG00000154734	ADAMTS1	0	0.052	0	0	0	0	-4.11548	0.811623	0.942856
ENSG00000139679	LPAR6	0.052	0	0	0	0	0	-4.11548	0.936843	0.971479
ENSG00000180767	CHST13	0.052	0	0	0	0	0	-4.11548	0.936843	0.971479
ENSG00000166741	NNMT	134.185	142.194	109.261	10.124	5.718	6.49	-4.11007	4.99805e-65	1.91125e-61
ENSG00000134007	ADAM20	0	0	0.051	0	0	0	-4.08746	0.710445	0.898448
ENSG00000100739	BDKRB1	0	0.051	0	0	0	0	-4.08746	0.936843	0.971479
ENSG00000139269	INHBE	0.051	0	0	0	0	0	-4.08746	0.936843	0.971479
ENSG00000173918	C1QTNF1	0	0.072	0.674	0.044	0	0	-4.0836	0.290668	0.615058
ENSG00000117322	CR2	0	0.05	0	0	0	0	-4.05889	0.708982	0.898448
ENSG00000147206	NXF3	0.05	0	0	0	0	0	-4.05889	0.936843	0.971479
ENSG00000185046	ANKS1B	0.05	0	0	0	0	0	-4.05889	0.936843	0.971479
ENSG00000180176	TH	0.089	0	0.425	0.031	0	0	-4.05143	0.274938	0.595124
ENSG00000078795	PKD2L2	0	0.049	0	0	0	0	-4.02975	0.811623	0.942856
ENSG00000150510	FAM124A	0	0.049	0	0	0	0	-4.02975	0.936843	0.971479
ENSG00000159753	CARMIL2	0	0	0.049	0	0	0	-4.02975	0.936843	0.971479
ENSG00000166856	GPR182	0	0	0.049	0	0	0	-4.02975	0.936843	0.971479
ENSG00000204930	FAM221B	0	0.049	0	0	0	0	-4.02975	0.936843	0.971479
ENSG00000182333	LIPF	0.049	0	0	0	0	0	-4.02975	0.936843	0.971479
ENSG00000144749	LRIG1	4.24	4.429	5.709	0.223	0.291	0.37	-4.02367	1.27991e-22	6.99199e-20
ENSG00000215817	ZC3H11B	0.048	0	0	0	0	0	-4	0.756635	0.920202
ENSG00000092421	SEMA6A	0	0	0.048	0	0	0	-4	0.936843	0.971479
ENSG00000151790	TDO2	0	0	0.048	0	0	0	-4	0.936843	0.971479
ENSG00000174827	PDZK1	0	0	0.048	0	0	0	-4	0.936843	0.971479
ENSG00000197123	ZNF679	0	0	0.048	0	0	0	-4	0.936843	0.971479
ENSG00000101323	HAO1	0.048	0	0	0	0	0	-4	0.936843	0.971479
ENSG00000240382	IGKV1-17	0.048	0	0	0	0	0	-4	1	1
ENSG00000241755	IGKV1-9	0.048	0	0	0	0	0	-4	1	1
ENSG00000242766	IGKV1D-17	0.048	0	0	0	0	0	-4	1	1
ENSG00000257524	ENSG00000257524	0.059	0.225	0.353	0	0	0.04	-3.99322	0.123148	0.382096
ENSG00000086570	FAT2	0.021	0.007	0.019	0	0	0	-3.96963	0.0636313	0.259686
ENSG00000130307	USHBP1	0	0.047	0	0	0	0	-3.96963	0.811623	0.942856
ENSG00000174776	WDR49	0	0	0.282	0.018	0	0	-3.96963	0.89339	0.971479
ENSG00000167992	VWCE	0	0	0.047	0	0	0	-3.96963	0.936843	0.971479
ENSG00000179059	ZFP42	0	0.047	0	0	0	0	-3.96963	0.936843	0.971479
ENSG00000130829	DUSP9	0.047	0	0	0	0	0	-3.96963	0.936843	0.971479
ENSG00000188582	PAQR9	0.047	0	0	0	0	0	-3.96963	0.936843	0.971479
ENSG00000104818	CGB2	0	0	0.047	0	0	0	-3.96963	1	1
ENSG00000267335	ENSG00000267335	0	0	0.047	0	0	0	-3.96963	1	1
ENSG00000267631	CGB1	0	0	0.047	0	0	0	-3.96963	1	1
ENSG00000177688	SUMO4	1.087	0.604	0.197	0.123	0	0	-3.94013	0.150643	0.427977
ENSG00000027644	INSRR	0	0	0.046	0	0	0	-3.9386	0.599971	0.867242
ENSG00000164100	NDST3	0	0	0.046	0	0	0	-3.9386	0.710445	0.898448
ENSG00000177839	PCDHB9	0.046	0	0	0	0	0	-3.9386	0.756635	0.920202
ENSG00000170782	OR10A4	0	0.046	0	0	0	0	-3.9386	0.936843	0.971479
ENSG00000130294	KIF1A	0.025	0.02	0	0	0	0	-3.90689	0.785992	0.932775
ENSG00000135094	SDS	0	0.045	0	0	0	0	-3.90689	0.936843	0.971479
ENSG00000145526	CDH18	0	0	0.045	0	0	0	-3.90689	0.936843	0.971479
ENSG00000145708	CRHBP	0	0.045	0	0	0	0	-3.90689	0.936843	0.971479
ENSG00000248483	POU5F2	0	0.045	0	0	0	0	-3.90689	0.936843	0.971479
ENSG00000138207	RBP4	0.614	1.43	0.674	0.182	0	0	-3.90054	0.018297	0.117369
ENSG00000165164	CFAP47	0.024	0.02	0	0	0	0	-3.87447	0.785992	0.932775
ENSG00000156097	GPR61	0	0	0.044	0	0	0	-3.87447	0.936843	0.971479
ENSG00000030419	IKZF2	2.843	4.212	3.626	0.303	0.068	0.364	-3.86116	1.83732e-12	2.92746e-10
ENSG00000221843	C2orf16	0.007	0.022	0	0.002	0	0	-3.85798	0.298212	0.624283
ENSG00000144230	GPR17	0	0.043	0	0	0	0	-3.8413	0.936843	0.971479
ENSG00000177710	SLC35G5	0	0.043	0	0	0	0	-3.8413	0.936843	0.971479
ENSG00000204175	GPRIN2	0	0	0.043	0	0	0	-3.8413	0.936843	0.971479
ENSG00000069696	DRD4	0.043	0	0	0	0	0	-3.8413	0.936843	0.971479
ENSG00000197888	UGT2B17	0	0.014	0	0.001	0	0	-3.80735	1	1
ENSG00000120262	CCDC170	0	0.042	0	0	0	0	-3.80735	0.811623	0.942856
ENSG00000107295	SH3GL2	0	0.042	0	0	0	0	-3.80735	0.936843	0.971479
ENSG00000158022	TRIM63	0	0.042	0	0	0	0	-3.80735	0.936843	0.971479
ENSG00000170549	IRX1	0	0	0.042	0	0	0	-3.80735	0.936843	0.971479
ENSG00000175189	INHBC	0	0.042	0	0	0	0	-3.80735	0.936843	0.971479
ENSG00000187550	SBK2	0	0.042	0	0	0	0	-3.80735	0.936843	0.971479
ENSG00000196811	CHRNG	0	0	0.042	0	0	0	-3.80735	0.936843	0.971479
ENSG00000129009	ISLR	0.042	0	0	0	0	0	-3.80735	0.936843	0.971479
ENSG00000184261	KCNK12	0.042	0	0	0	0	0	-3.80735	0.936843	0.971479
ENSG00000168631	MUCL3	0.537	0.226	0.388	0.018	0	0.066	-3.77635	9.28672e-05	0.00230984
ENSG00000082126	MPP4	0.041	0	0	0	0	0	-3.77259	0.936843	0.971479
ENSG00000274810	NPHP3-ACAD11	0.041	0	0	0	0	0	-3.77259	0.936843	0.971479
ENSG00000154175	ABI3BP	0	0.16	0	0.012	0	0	-3.73697	0.89339	0.971479
ENSG00000197565	COL4A6	0	0.028	0.012	0	0	0	-3.73697	0.559418	0.840391
ENSG00000155897	ADCY8	0	0.04	0	0	0	0	-3.73697	0.708982	0.898448
ENSG00000132854	KANK4	0	0	0.04	0	0	0	-3.73697	0.710445	0.898448
ENSG00000115593	SMYD1	0	0	0.04	0	0	0	-3.73697	0.936843	0.971479
ENSG00000124212	PTGIS	0	0	0.04	0	0	0	-3.73697	0.936843	0.971479
ENSG00000139287	TPH2	0	0	0.04	0	0	0	-3.73697	0.936843	0.971479
ENSG00000198033	TUBA3C	0.04	0	0	0	0	0	-3.73697	0.936843	0.971479
ENSG00000205403	CFI	0.031	0	0.009	0	0	0	-3.73697	0.936843	0.971479
ENSG00000164825	DEFB1	14.736	12.311	15.66	0.968	1.089	1.172	-3.72531	2.68159e-09	2.35734e-07
ENSG00000158220	ESYT3	0	0	0.039	0	0	0	-3.70044	0.936843	0.971479
ENSG00000177511	ST8SIA3	0	0.039	0	0	0	0	-3.70044	0.936843	0.971479
ENSG00000146090	RASGEF1C	0.039	0	0	0	0	0	-3.70044	0.936843	0.971479
ENSG00000198939	ZFP2	0.039	0	0	0	0	0	-3.70044	0.936843	0.971479
ENSG00000232399	USP17L13	0	0.154	0	0.009	0.003	0	-3.68182	0.531034	0.820971
ENSG00000138356	AOX1	0.092	0.151	0	0.019	0	0	-3.67688	0.933683	0.971479
ENSG00000157227	MMP14	0.831	0.306	0.204	0.049	0.056	0	-3.67485	0.0120676	0.0896046
ENSG00000289695	ENSG00000289695	0	6.494	1.545	0.194	0.436	0	-3.67359	0.150087	0.427113
ENSG00000205038	PKHD1L1	0	0.038	0	0	0	0	-3.66297	0.708982	0.898448
ENSG00000135220	UGT2A3	0	0	0.038	0	0	0	-3.66297	0.936843	0.971479
ENSG00000171872	KLF17	0	0.038	0	0	0	0	-3.66297	0.936843	0.971479
ENSG00000179477	ALOX12B	0	0.038	0	0	0	0	-3.66297	0.936843	0.971479
ENSG00000269058	CALR3	0	0.038	0	0	0	0	-3.66297	0.936843	0.971479
ENSG00000267706	ENSG00000267706	0.038	0	0	0	0	0	-3.66297	0.936843	0.971479
ENSG00000085741	WNT11	9.082	9.917	7.366	0.731	0.705	0.674	-3.64331	6.95313e-21	3.03872e-18
ENSG00000273513	TBC1D3K	0	0.074	0	0.006	0	0	-3.62449	0.708982	0.898448
ENSG00000025039	RRAGD	0	0.037	0	0	0	0	-3.62449	0.936843	0.971479
ENSG00000183196	CHST6	0	0.037	0	0	0	0	-3.62449	0.936843	0.971479
ENSG00000213906	LTB4R2	0.05	0.182	0.244	0.039	0	0	-3.60942	0.200843	0.500586
ENSG00000181458	TMEM45A	0.091	0.375	0.3	0.063	0	0	-3.60392	0.215036	0.520936
ENSG00000152217	SETBP1	0.036	0	0	0	0	0	-3.58496	0.645604	0.879257
ENSG00000047617	ANO2	0.036	0	0	0	0	0	-3.58496	0.756635	0.920202
ENSG00000179242	CDH4	0	0.036	0	0	0	0	-3.58496	0.811623	0.942856
ENSG00000003987	MTMR7	0	0	0.036	0	0	0	-3.58496	0.936843	0.971479
ENSG00000165841	CYP2C19	0	0.036	0	0	0	0	-3.58496	0.936843	0.971479
ENSG00000173262	SLC2A14	0	0.036	0	0	0	0	-3.58496	0.936843	0.971479
ENSG00000163071	SPATA18	0.036	0	0	0	0	0	-3.58496	0.936843	0.971479
ENSG00000180138	CSNK1A1L	0.222	0.046	0.184	0.038	0	0	-3.57225	0.22902	0.538691
ENSG00000104892	KLC3	0	0.177	0.12	0.025	0	0	-3.57046	0.448112	0.767039
ENSG00000158528	PPP1R9A	0.709	1.045	0.474	0.034	0.155	0	-3.55929	2.62752e-05	0.000810973
ENSG00000141338	ABCA8	0.035	0	0	0	0	0	-3.54432	0.645604	0.879257
ENSG00000074660	SCARF1	0	0	0.035	0	0	0	-3.54432	0.936843	0.971479
ENSG00000164344	KLKB1	0.035	0	0	0	0	0	-3.54432	0.936843	0.971479
ENSG00000183690	EFHC2	0.218	0.12	0.319	0.017	0	0.04	-3.52686	0.0153125	0.104176
ENSG00000081138	CDH7	0.069	0.038	0.076	0.016	0	0	-3.5157	0.222259	0.530206
ENSG00000153093	ACOXL	0.191	0.209	0	0.035	0	0	-3.51457	0.41255	0.733251
ENSG00000270765	GAS2L2	0	0.034	0	0	0	0	-3.5025	0.811623	0.942856
ENSG00000177599	ZNF491	0	0.034	0	0	0	0	-3.5025	0.936843	0.971479
ENSG00000161180	CCDC116	0.034	0	0	0	0	0	-3.5025	0.936843	0.971479
ENSG00000157502	PWWP3B	0.234	0.171	0	0.036	0	0	-3.49185	0.170918	0.457856
ENSG00000011677	GABRA3	0.256	0.692	0.603	0.025	0.114	0	-3.48004	0.00548694	0.0521617
ENSG00000198205	ZXDA	0.136	0.374	0.224	0.031	0.035	0	-3.47524	0.013054	0.0940081
ENSG00000109794	FAM149A	0.12	0.322	1.289	0	0.116	0.04	-3.47199	0.94141	0.973486
ENSG00000164684	ZNF704	0.874	1.077	0.672	0.03	0.135	0.073	-3.46218	9.39795e-05	0.00232726
ENSG00000070915	SLC12A3	0.018	0.015	0	0	0	0	-3.45943	0.785992	0.932775
ENSG00000067842	ATP2B3	0	0.033	0	0	0	0	-3.45943	0.811623	0.942856
ENSG00000112175	BMP5	0	0.033	0	0	0	0	-3.45943	0.936843	0.971479
ENSG00000135063	ENTREP1	0	0	0.033	0	0	0	-3.45943	0.936843	0.971479
ENSG00000162409	PRKAA2	0.033	0	0	0	0	0	-3.45943	0.936843	0.971479
ENSG00000171608	PIK3CD	0.123	0.015	0.199	0	0	0.031	-3.44241	0.127566	0.389136
ENSG00000172296	SPTLC3	2.51	3.02	2.02	0.084	0	0.613	-3.43725	9.85712e-08	6.23035e-06
ENSG00000116106	EPHA4	0.134	0.331	0	0.013	0.03	0	-3.43482	0.898924	0.971479
ENSG00000181722	ZBTB20	1.127	1.564	3.273	0.187	0.052	0.317	-3.42312	0.401829	0.725065
ENSG00000047936	ROS1	0	0.032	0	0	0	0	-3.41504	0.575888	0.850355
ENSG00000135333	EPHA7	0	0.032	0	0	0	0	-3.41504	0.811623	0.942856
ENSG00000160883	HK3	0	0.032	0	0	0	0	-3.41504	0.811623	0.942856
ENSG00000174844	DNAH12	0	0.032	0	0.003	0	0	-3.41504	0.89339	0.971479
ENSG00000169126	ODAD2	0	0	0.032	0	0	0	-3.41504	0.936843	0.971479
ENSG00000171446	KRT27	0	0.032	0	0	0	0	-3.41504	0.936843	0.971479
ENSG00000255251	PRR23D1	0.032	0	0	0	0	0	-3.41504	1	1
ENSG00000255378	PRR23D2	0.032	0	0	0	0	0	-3.41504	1	1
ENSG00000128656	CHN1	1.483	0.503	0.787	0	0.117	0.143	-3.41486	0.0774528	0.292162
ENSG00000135643	KCNMB4	0.25	0.274	0.092	0.058	0	0	-3.40881	0.266366	0.584636
ENSG00000166343	MSS51	0.078	0.162	0.043	0.027	0	0	-3.38977	0.282413	0.604759
ENSG00000138722	MMRN1	0	0.031	0	0	0	0	-3.36923	0.811623	0.942856
ENSG00000169344	UMOD	0	0	0.031	0	0	0	-3.36923	0.936843	0.971479
ENSG00000089163	SIRT4	0.34	0.516	0.344	0.117	0	0	-3.35845	0.273413	0.593768
ENSG00000135917	SLC19A3	0	0.03	0	0	0	0	-3.32193	0.936843	0.971479
ENSG00000159339	PADI4	0	0	0.03	0	0	0	-3.32193	0.936843	0.971479
ENSG00000177283	FZD8	0	0	0.03	0	0	0	-3.32193	0.936843	0.971479
ENSG00000184185	KCNJ12	0	0	0.03	0	0	0	-3.32193	0.936843	0.971479
ENSG00000081800	SLC13A1	0.03	0	0	0	0	0	-3.32193	0.936843	0.971479
ENSG00000144893	MED12L	0	0.029	0	0	0	0	-3.27302	0.708982	0.898448
ENSG00000102935	ZNF423	0.016	0.013	0	0	0	0	-3.27302	0.785992	0.932775
ENSG00000108370	RGS9	0	0	0.029	0	0	0	-3.27302	0.936843	0.971479
ENSG00000160505	NLRP4	0	0.029	0	0	0	0	-3.27302	0.936843	0.971479
ENSG00000235268	KDM4E	0	0.029	0	0	0	0	-3.27302	0.936843	0.971479
ENSG00000112964	GHR	0.029	0	0	0	0	0	-3.27302	0.936843	0.971479
ENSG00000188199	NUTM2B	0.029	0	0	0	0	0	-3.27302	0.936843	0.971479
ENSG00000183638	RP1L1	0	0.031	0.017	0.005	0	0	-3.26303	0.408388	0.730096
ENSG00000268009	SSX4	0	0.37	0	0.039	0	0	-3.24598	0.63285	0.879257
ENSG00000269791	SSX4B	0	0.37	0	0.039	0	0	-3.24598	0.63285	0.879257
ENSG00000168916	ZNF608	0.841	0.884	0.346	0.13	0.062	0.028	-3.23475	4.8402e-05	0.00136346
ENSG00000256591	ENSG00000256591	47.158	30.229	65.95	1.137	0.791	13.409	-3.22432	0.0136147	0.0962341
ENSG00000134775	FHOD3	0	0	0.028	0	0	0	-3.22239	0.710445	0.898448
ENSG00000044524	EPHA3	0	0.028	0	0	0	0	-3.22239	0.936843	0.971479
ENSG00000081853	PCDHGA2	0.028	0	0	0	0	0	-3.22239	0.936843	0.971479
ENSG00000181804	SLC9A9	0.028	0	0	0	0	0	-3.22239	0.936843	0.971479
ENSG00000198959	TGM2	477.849	559.787	180.283	68.377	28.733	35.068	-3.20386	3.54478e-13	6.2323e-11
ENSG00000181143	MUC16	0.035	0.135	0.06	0.008	0.012	0.005	-3.20163	0.0029153	0.0331503
ENSG00000162896	PIGR	0.048	0.098	0	0.016	0	0	-3.18982	0.431621	0.751859
ENSG00000182533	CAV3	0	0.468	0.25	0.079	0	0	-3.18406	0.408388	0.730096
ENSG00000116852	KIF21B	1.158	1.195	0.636	0.165	0.07	0.095	-3.17912	6.65843e-09	5.41741e-07
ENSG00000188869	TMC3	0	0.027	0	0	0	0	-3.16993	0.811623	0.942856
ENSG00000055813	CCDC85A	0	0.027	0	0	0	0	-3.16993	0.936843	0.971479
ENSG00000149742	SLC22A9	0	0.027	0	0	0	0	-3.16993	0.936843	0.971479
ENSG00000152402	GUCY1A2	0	0	0.027	0	0	0	-3.16993	0.936843	0.971479
ENSG00000198870	STKLD1	0.027	0	0	0	0	0	-3.16993	0.936843	0.971479
ENSG00000184730	APOBR	0.066	0.287	0.055	0.046	0	0	-3.14886	0.0893685	0.318198
ENSG00000166106	ADAMTS15	0.115	0	0	0.013	0	0	-3.14505	0.524968	0.818108
ENSG00000129675	ARHGEF6	0.291	0.167	0.032	0.02	0.036	0	-3.12928	0.10277	0.345251
ENSG00000162511	LAPTM5	2.902	4.162	3.777	0.373	0.419	0.451	-3.1246	1.77182e-07	1.0464e-05
ENSG00000214265	ENSG00000214265	0.772	0.046	0	0	0	0.094	-3.12137	0.756635	0.920202
ENSG00000186442	KRT3	0.036	0.029	0.126	0.022	0	0	-3.118	0.346336	0.672489
ENSG00000284762	PDE8B	0	0	0.026	0	0	0	-3.11548	0.936843	0.971479
ENSG00000149596	JPH2	0.026	0	0	0	0	0	-3.11548	0.936843	0.971479
ENSG00000174004	NRROS	0.026	0	0	0	0	0	-3.11548	0.936843	0.971479
ENSG00000104814	MAP4K1	0.034	0	0.511	0.063	0	0	-3.11283	0.968059	0.985407
ENSG00000196408	NOXO1	11.571	13.621	6.663	1.796	0.6	1.292	-3.11061	3.41933e-12	5.17843e-10
ENSG00000166819	PLIN1	0.864	0.798	0.379	0.238	0	0	-3.10024	0.0188851	0.119896
ENSG00000179348	GATA2	29.442	39.112	31.904	3.421	3.775	4.543	-3.09721	1.02344e-42	1.95682e-39
ENSG00000241119	UGT1A9	0	0.487	0	0.057	0	0	-3.09489	0.325094	0.652834
ENSG00000162433	AK4	31.105	29.47	36.503	4.168	2.811	4.604	-3.06714	8.6629e-23	4.9077e-20
ENSG00000154262	ABCA6	0	0	0.025	0	0	0	-3.05889	0.710445	0.898448
ENSG00000148600	CDHR1	0	0.025	0	0	0	0	-3.05889	0.936843	0.971479
ENSG00000157168	NRG1	0	0.025	0	0	0	0	-3.05889	0.936843	0.971479
ENSG00000168447	SCNN1B	0	0.025	0	0	0	0	-3.05889	0.936843	0.971479
ENSG00000169169	CPT1C	0	0	0.025	0	0	0	-3.05889	0.936843	0.971479
ENSG00000111291	GPRC5D	0	0.146	0.195	0.041	0	0	-3.05608	0.435776	0.75574
ENSG00000168010	ATG16L2	1.384	2.053	2.071	0.403	0	0.263	-3.04793	0.00587735	0.0546759
ENSG00000068976	PYGM	0.072	0.04	0.026	0.017	0	0	-3.02106	0.378281	0.706386
ENSG00000214456	PLIN5	1.049	1.092	0.156	0.08	0.074	0.13	-3.01579	0.00532891	0.0511361
ENSG00000187867	PALM3	3.608	2.487	1.277	0.582	0.09	0.243	-3.01021	3.16522e-05	0.00094193
ENSG00000081985	IL12RB2	0	0.024	0	0	0	0	-3	0.936843	0.971479
ENSG00000125675	GRIA3	0	0	0.024	0	0	0	-3	0.936843	0.971479
ENSG00000249931	GOLGA8K	0	0.024	0	0	0	0	-3	0.936843	0.971479
ENSG00000253767	PCDHGA8	0	0	0.024	0	0	0	-3	0.936843	0.971479
ENSG00000282278	ENSG00000282278	0	0.024	0	0	0	0	-3	0.936843	0.971479
ENSG00000187559	FOXD4L3	0	0	0.024	0	0	0	-3	1	1
ENSG00000273514	FOXD4L6	0	0	0.024	0	0	0	-3	1	1
ENSG00000277611	ENSG00000277611	0.589	0.18	0.408	0.148	0	0	-2.99145	0.354318	0.681426
ENSG00000119699	TGFB3	0.058	0.259	0	0.04	0	0	-2.98641	0.802616	0.940582
ENSG00000109743	BST1	0.187	0	0.122	0.039	0	0	-2.98606	0.722328	0.904326
ENSG00000176697	BDNF	0.643	0.47	0.627	0	0.222	0	-2.97046	0.0468553	0.217145
ENSG00000134343	ANO3	0.74	0.752	0.43	0.105	0.068	0.073	-2.96588	0.000138177	0.00318786
ENSG00000173320	STOX2	0	0.902	0.176	0.014	0.125	0	-2.9552	0.725287	0.906343
ENSG00000101213	PTK6	1.275	2.2	1.444	0.385	0.186	0.067	-2.94674	0.000297172	0.00585011
ENSG00000016602	CLCA4	1.207	0.912	1.043	0.027	0.154	0.231	-2.94012	8.01351e-05	0.00204632
ENSG00000174175	SELP	0	0.023	0	0	0	0	-2.9386	0.936843	0.971479
ENSG00000113209	PCDHB5	0.023	0	0	0	0	0	-2.9386	0.936843	0.971479
ENSG00000178209	PLEC	24.663	51.503	9.525	5.012	2.707	3.727	-2.9043	8.85625e-08	5.74005e-06
ENSG00000219481	NBPF1	0.037	0.08	0.742	0.036	0	0.079	-2.90102	0.325305	0.653087
ENSG00000176438	SYNE3	0	0.02	0.136	0.021	0	0	-2.89308	0.403631	0.726261
ENSG00000197172	MAGEA6	9.341	6.62	4.677	0.802	1.517	0.46	-2.89267	2.1655e-10	2.30024e-08
ENSG00000254245	PCDHGA3	0	0.043	0.239	0	0	0.038	-2.89162	0.828014	0.947281
ENSG00000249158	PCDHA11	0	0.126	0	0.017	0	0	-2.88982	0.980451	0.9899
ENSG00000288570	ENSG00000288570	2.156	0.355	1.893	0.595	0	0	-2.88785	0.248312	0.562778
ENSG00000147437	GNRH1	0.179	0.147	0.59	0.124	0	0	-2.88501	0.432588	0.752983
ENSG00000187624	LIAT1	0.257	0.561	2.684	0.476	0	0	-2.87915	0.140222	0.411518
ENSG00000008056	SYN1	0	0.022	0	0	0	0	-2.87447	0.936843	0.971479
ENSG00000113073	SLC4A9	0	0	0.022	0	0	0	-2.87447	0.936843	0.971479
ENSG00000148468	FAM171A1	0	0	0.022	0	0	0	-2.87447	0.936843	0.971479
ENSG00000158008	EXTL1	0	0.022	0	0	0	0	-2.87447	0.936843	0.971479
ENSG00000144369	FAM171B	0.022	0	0	0	0	0	-2.87447	0.936843	0.971479
ENSG00000215784	FAM72D	3.243	2.272	1.553	0	0.138	0.826	-2.8742	0.00882299	0.0730284
ENSG00000187720	THSD4	4.914	6.279	4.065	1.226	0.527	0.359	-2.85288	1.94116e-14	3.95894e-12
ENSG00000134569	LRP4	0	0.108	0	0	0.015	0	-2.848	0.959466	0.980779
ENSG00000103740	ACSBG1	0.037	0.15	0	0.026	0	0	-2.84645	0.690003	0.898448
ENSG00000057704	TMCC3	3.367	4.341	2.391	0.779	0.293	0.337	-2.84147	1.50226e-07	9.01118e-06
ENSG00000180532	ZSCAN4	0.207	0.102	0.182	0	0	0.069	-2.83105	0.107869	0.353995
ENSG00000111275	ALDH2	1.762	2.009	1.339	0.239	0	0.484	-2.82126	4.48806e-06	0.000182578
ENSG00000173838	MARCHF10	0.514	0	0	0.073	0	0	-2.8158	0.922923	0.971479
ENSG00000288716	ENSG00000288716	0.977	1.607	2.145	0.674	0	0	-2.81071	0.250766	0.566242
ENSG00000142623	PADI1	22.78	23.742	5.724	3.806	1.144	2.509	-2.80827	9.7662e-07	4.83443e-05
ENSG00000163092	XIRP2	0	0	0.021	0	0	0	-2.80735	0.936843	0.971479
ENSG00000152578	GRIA4	0.021	0	0	0	0	0	-2.80735	0.936843	0.971479
ENSG00000180611	MB21D2	4.842	5.52	3.06	0.785	0.285	0.858	-2.79942	3.66221e-09	3.11207e-07
ENSG00000106538	RARRES2	9.96	9.92	13.024	0.971	2.352	1.416	-2.79561	1.29668e-07	7.83951e-06
ENSG00000105270	CLIP3	0.033	0.32	0	0	0.051	0	-2.7911	0.641238	0.879257
ENSG00000163565	IFI16	0.212	0.195	0.469	0.082	0	0.045	-2.7861	0.26645	0.584738
ENSG00000124406	ATP8A1	2.36	3.763	2.138	0.441	0.197	0.562	-2.78328	5.89443e-10	5.74275e-08
ENSG00000163491	NEK10	1.672	0.749	0.626	0.419	0.025	0	-2.77876	0.0123664	0.0907664
ENSG00000121413	ZSCAN18	0.328	0.569	0.105	0.067	0	0.08	-2.76899	0.31819	0.645839
ENSG00000197506	SLC28A3	5.979	6.427	4.087	0.778	1.14	0.526	-2.75454	2.39382e-11	3.0261e-09
ENSG00000005471	ABCB4	0.284	0.282	0.074	0.095	0	0	-2.75207	0.39577	0.72025
ENSG00000182782	HCAR2	1.59	2.874	1.405	0.306	0.076	0.494	-2.74411	0.000163376	0.00362699
ENSG00000164362	TERT	0.095	0.113	0.106	0.047	0	0	-2.74003	0.126232	0.387293
ENSG00000104043	ATP8B4	0.309	0	0.245	0.017	0.024	0.042	-2.7387	0.911524	0.971479
ENSG00000141449	GREB1L	0.02	0	0	0	0	0	-2.73697	0.756635	0.920202
ENSG00000141040	ZNF287	0	0.02	0	0	0	0	-2.73697	0.936843	0.971479
ENSG00000248383	PCDHAC1	0	0.02	0	0	0	0	-2.73697	0.936843	0.971479
ENSG00000180592	SKIDA1	0.02	0	0	0	0	0	-2.73697	0.936843	0.971479
ENSG00000289360	ENSG00000289360	6.036	9.627	1.41	2.57	0	0	-2.73188	0.0995738	0.339594
ENSG00000203499	IQANK1	0.129	0.316	0	0.067	0	0	-2.73157	0.468347	0.778675
ENSG00000158315	RHBDL2	10.163	12.145	7.409	1.918	1.236	1.332	-2.72779	6.06589e-10	5.87239e-08
ENSG00000128815	WDFY4	0.061	0.005	0	0	0	0.01	-2.72247	0.688486	0.898448
ENSG00000137752	CASP1	0.464	0.423	0	0.135	0	0	-2.71597	0.264758	0.582719
ENSG00000172987	HPSE2	0.092	0.227	0.101	0.064	0	0	-2.71425	0.288066	0.611726
ENSG00000291314	ENSG00000291314	1.392	2.289	0.509	0.64	0	0	-2.71081	0.304898	0.632454
ENSG00000196139	AKR1C3	84.952	69.146	41.546	13.42	7.797	8.672	-2.71054	2.47192e-15	5.72886e-13
ENSG00000141086	CTRL	0.457	0.15	0.806	0.063	0	0.153	-2.70966	0.0950743	0.330889
ENSG00000147234	FRMPD3	0.022	0.018	0.188	0	0.035	0	-2.70361	0.539468	0.827875
ENSG00000187987	ZSCAN23	0.358	0.507	0.715	0.085	0	0.158	-2.7009	0.040733	0.198545
ENSG00000009765	IYD	0	1.091	0	0.169	0	0	-2.69056	0.666001	0.885686
ENSG00000076641	PAG1	0	0.308	0.137	0	0	0.069	-2.68914	0.237074	0.550233
ENSG00000107201	RIGI	1.092	3.076	1.348	0	0.859	0	-2.68289	0.415964	0.736751
ENSG00000042062	RIPOR3	0.212	0.301	0	0.08	0	0	-2.68089	0.201608	0.501599
ENSG00000095777	MYO3A	0	0.019	0	0	0	0	-2.66297	0.811623	0.942856
ENSG00000130881	LRP3	0	0.019	0	0	0	0	-2.66297	0.936843	0.971479
ENSG00000198934	MAGEE1	0.019	0	0	0	0	0	-2.66297	0.936843	0.971479
ENSG00000120156	TEK	0.299	0.384	0.24	0.09	0.029	0.027	-2.66036	0.00609812	0.056157
ENSG00000130635	COL5A1	0.03	0.033	0.044	0	0	0.017	-2.654	0.134079	0.400255
ENSG00000161328	LRRC56	0.4	0.739	0.402	0.138	0.052	0.056	-2.64714	0.0116464	0.087497
ENSG00000183134	PTGDR2	0.045	0.149	0	0.031	0	0	-2.64572	0.598562	0.866844
ENSG00000144476	ACKR3	0.988	0.972	1.112	0.136	0.077	0.278	-2.64538	0.000822744	0.0127634
ENSG00000165646	SLC18A2	0.035	0.115	0	0.024	0	0	-2.64386	0.598562	0.866844
ENSG00000198774	RASSF9	0.083	0.272	0	0.057	0	0	-2.63879	0.40988	0.731226
ENSG00000180878	C11orf42	0.054	0	0.176	0.037	0	0	-2.63604	0.568511	0.845992
ENSG00000104324	CPQ	0.798	0.861	0.575	0.093	0.203	0.064	-2.63356	0.130703	0.394484
ENSG00000186765	FSCN2	0.11	0	0.241	0	0.057	0	-2.62244	0.264069	0.582086
ENSG00000173338	KCNK7	1.187	0.476	1.144	0.097	0.36	0	-2.61876	0.0565092	0.241022
ENSG00000110693	SOX6	0.023	0.075	0	0.016	0	0	-2.61471	0.598562	0.866844
ENSG00000132000	PODNL1	0.227	0.352	0	0.095	0	0	-2.60756	0.773274	0.928051
ENSG00000010310	GIPR	3.74	0.109	0.235	0.183	0.414	0.074	-2.6056	0.929556	0.971479
ENSG00000188760	TMEM198	0.248	0.204	0.381	0.137	0	0	-2.60414	0.167153	0.452709
ENSG00000136250	AOAH	1.297	1.066	1.168	0.046	0.258	0.278	-2.60099	0.000725401	0.0117167
ENSG00000177238	TRIM72	0.264	0.093	0	0	0.059	0	-2.59714	0.283139	0.605218
ENSG00000144810	COL8A1	0.979	1.383	0.583	0.135	0.189	0.163	-2.59627	0.00413198	0.0428784
ENSG00000099260	PALMD	9.369	8.864	6.832	1.605	0.966	1.587	-2.59171	6.76652e-16	1.64287e-13
ENSG00000057657	PRDM1	0.696	1.712	0.317	0.199	0.081	0.173	-2.58867	0.00511594	0.0498112
ENSG00000073756	PTGS2	16.666	14.991	9.309	2.059	2.82	1.943	-2.58616	8.12464e-17	2.25954e-14
ENSG00000148488	ST8SIA6	0.186	0	0	0.031	0	0	-2.58496	0.89339	0.971479
ENSG00000162753	SLC9C2	0	0	0.018	0	0	0	-2.58496	0.936843	0.971479
ENSG00000169946	ZFPM2	0.018	0	0	0	0	0	-2.58496	0.936843	0.971479
ENSG00000178445	GLDC	0.018	0	0	0	0	0	-2.58496	0.936843	0.971479
ENSG00000244509	APOBEC3C	8.756	10.634	10.333	0.804	3.771	0.381	-2.58433	1.13062e-07	7.00162e-06
ENSG00000290203	NOX5	0.256	0.041	0.055	0.017	0	0.042	-2.57679	0.160981	0.443514
ENSG00000167701	GPT	0.073	0.33	0.08	0.025	0.056	0	-2.57603	0.170249	0.456464
ENSG00000100298	APOBEC3H	0	0.459	0	0.077	0	0	-2.57556	0.686735	0.898448
ENSG00000196604	POTEF	0.183	0.18	0	0	0.061	0	-2.57309	0.191612	0.48686
ENSG00000135747	ZNF670-ZNF695	0.339	1.379	1.998	0	0.627	0	-2.56721	0.131349	0.395453
ENSG00000248144	ADH1C	0.143	0	0.052	0.033	0	0	-2.56294	0.60283	0.869546
ENSG00000186453	FAM228A	0	0	0.346	0.059	0	0	-2.55199	0.870805	0.966116
ENSG00000041982	TNC	18.807	20.016	9.959	1.29	1.142	5.908	-2.54823	1.69737e-26	1.18014e-23
ENSG00000011028	MRC2	0.342	0.537	0.535	0.077	0.077	0.088	-2.5467	0.553686	0.836544
ENSG00000131398	KCNC3	0.096	0.791	0	0.069	0	0.083	-2.54486	0.494865	0.799308
ENSG00000182771	GRID1	0	0.079	0.02	0.017	0	0	-2.54189	0.581139	0.85415
ENSG00000189369	GSPT2	0.122	0.277	0.206	0.105	0	0	-2.52655	0.130205	0.393757
ENSG00000147647	DPYS	0.104	1.655	0.114	0.219	0.108	0	-2.51799	0.508869	0.809225
ENSG00000183979	NPB	0	0.091	0.447	0.094	0	0	-2.51687	0.587922	0.859985
ENSG00000196456	ZNF775	1.315	0.439	0.369	0.371	0	0	-2.51661	0.264824	0.582719
ENSG00000122012	SV2C	0.134	0.022	0.055	0.037	0	0	-2.51165	0.360646	0.688178
ENSG00000102904	TSNAXIP1	0.257	0.046	0.301	0.019	0.087	0	-2.51048	0.971829	0.986992
ENSG00000107731	UNC5B	0.156	0.465	0.278	0.067	0.091	0	-2.5084	0.0244588	0.142778
ENSG00000111885	MAN1A1	5.906	6.453	7.699	1.071	1.076	1.389	-2.50399	2.51096e-12	3.87956e-10
ENSG00000277481	PKD1L3	0	0.017	0	0	0	0	-2.5025	0.811623	0.942856
ENSG00000036448	MYOM2	0	0.017	0	0	0	0	-2.5025	0.936843	0.971479
ENSG00000203734	ECT2L	0	0.017	0	0	0	0	-2.5025	0.936843	0.971479
ENSG00000196268	ZNF493	0.429	0.185	0.03	0.02	0	0.094	-2.49803	0.436359	0.75633
ENSG00000160870	CYP3A7	0.851	1.292	1.058	0.157	0.412	0	-2.49202	0.0030769	0.0344289
ENSG00000255835	ENSG00000255835	0	0.386	0	0.069	0	0	-2.48393	0.5629	0.840586
ENSG00000152818	UTRN	1.458	0.984	1.772	0.391	0.149	0.214	-2.48255	0.000494027	0.0086263
ENSG00000187726	DNAJB13	0.485	0	0	0	0.087	0	-2.4789	0.726399	0.906343
ENSG00000104368	PLAT	0.082	0.725	0.09	0.085	0	0.076	-2.47805	0.397258	0.721378
ENSG00000134198	TSPAN2	0.534	0.459	0.436	0.257	0	0	-2.47517	0.173621	0.46146
ENSG00000012223	LTF	0	0	0.105	0.019	0	0	-2.46632	0.89339	0.971479
ENSG00000071575	TRIB2	18.282	18.656	15.741	2.922	3.846	2.798	-2.46124	3.65183e-12	5.47632e-10
ENSG00000083857	FAT1	66.897	67.706	81.987	13.044	12.893	13.452	-2.4591	2.02643e-33	2.21402e-30
ENSG00000123104	ITPR2	0.685	0.868	0.852	0.315	0.032	0.091	-2.45703	2.82906e-11	3.46187e-09
ENSG00000179023	KLHDC7A	4.812	4.745	3.128	0.709	0.906	0.702	-2.45279	1.07005e-10	1.19471e-08
ENSG00000182492	BGN	1.417	1.239	2.08	0.402	0.465	0	-2.44957	0.00630865	0.0575152
ENSG00000198729	PPP1R14C	0.209	0.603	0.46	0.072	0.163	0	-2.43637	0.175638	0.464964
ENSG00000186847	KRT14	0	0.101	0.045	0.027	0	0	-2.43494	0.669139	0.888446
ENSG00000181333	HEPHL1	0.425	0.142	0.173	0.087	0.024	0.026	-2.43335	0.0313417	0.167273
ENSG00000163629	PTPN13	2.348	2.331	1.849	0.39	0.277	0.547	-2.42687	5.77694e-12	8.25832e-10
ENSG00000118515	SGK1	121.658	132.303	70.861	24.227	17.073	19.13	-2.42631	3.00331e-18	1.04406e-15
ENSG00000164116	GUCY1A1	0.042	0.447	0.032	0	0	0.097	-2.42523	0.506694	0.808185
ENSG00000186517	ARHGAP30	0.039	0.851	0.109	0.07	0.061	0.055	-2.42518	0.527256	0.818108
ENSG00000165521	EML5	0.167	0.521	0.325	0.097	0.014	0.078	-2.42218	0.0187015	0.119141
ENSG00000129465	RIPK3	8.403	8.183	2.544	2.073	0.724	0.779	-2.41942	7.3369e-05	0.00190859
ENSG00000239713	APOBEC3G	0.28	0.053	0.051	0	0.072	0	-2.41504	0.295723	0.621343
ENSG00000140798	ABCC12	0	0.016	0	0	0	0	-2.41504	0.936843	0.971479
ENSG00000152208	GRID2	0	0.016	0	0	0	0	-2.41504	0.936843	0.971479
ENSG00000172572	PDE3A	0.016	0	0	0	0	0	-2.41504	0.936843	0.971479
ENSG00000128709	HOXD9	0.203	0.083	0.167	0	0	0.085	-2.41398	0.202583	0.502956
ENSG00000181690	PLAG1	0.601	1.343	0.942	0.327	0	0.215	-2.41271	0.0188428	0.119742
ENSG00000123360	PDE1B	0.036	0.15	0.08	0.05	0	0	-2.41143	0.607141	0.872085
ENSG00000272031	ANKRD34A	0.073	0.06	0	0.025	0	0	-2.41143	0.660559	0.882227
ENSG00000256453	DND1	0.202	0.083	0.611	0	0	0.169	-2.40648	0.166733	0.452075
ENSG00000204311	PJVK	0.319	0.492	0	0.153	0	0	-2.40617	0.55812	0.839512
ENSG00000124215	CDH26	0	0.333	0	0	0.063	0	-2.4021	0.959466	0.980779
ENSG00000119121	TRPM6	0.018	0.197	0	0.041	0	0	-2.39064	0.224666	0.53257
ENSG00000169955	ZNF747	0.576	2.173	0.63	0.482	0.05	0.114	-2.38699	0.060435	0.251199
ENSG00000150893	FREM2	1.782	2.341	1.924	0.543	0.305	0.309	-2.38583	5.85915e-14	1.12027e-11
ENSG00000198643	FAM3D	6.446	2.708	4.303	0.84	1.223	0.514	-2.38459	1.04018e-05	0.000376135
ENSG00000204186	ZDBF2	0	0	0.026	0.005	0	0	-2.37851	0.89339	0.971479
ENSG00000205838	TTC23L	0.247	0.61	0.745	0.215	0.096	0	-2.36489	0.334431	0.662453
ENSG00000181104	F2R	31.834	37.405	33.239	6.241	6.142	7.533	-2.36331	3.46143e-21	1.55724e-18
ENSG00000286106	NOTCH2NLR	3.057	5.025	1.85	0.647	1.295	0	-2.35454	0.00996432	0.0788894
ENSG00000135636	DYSF	0.044	0.036	0.042	0.024	0	0	-2.34577	0.459118	0.773676
ENSG00000131471	AOC3	0.226	0.066	0.124	0.082	0	0	-2.34289	0.568608	0.846053
ENSG00000106100	NOD1	0.229	1.198	1.621	0.266	0.145	0.191	-2.34003	0.73001	0.908237
ENSG00000169519	METTL15	31.26	24.493	20.126	6.784	3.936	4.308	-2.33605	1.31833e-14	2.80071e-12
ENSG00000223547	ZNF844	2.43	2.481	2.667	0.651	0.85	0	-2.33589	0.00219687	0.0267543
ENSG00000137699	TRIM29	207.212	202.428	188.528	45.084	30.462	43.454	-2.32959	1.23731e-21	5.91433e-19
ENSG00000188277	C15orf62	0.099	0.082	0.653	0	0	0.166	-2.32886	0.262126	0.579404
ENSG00000100285	NEFH	0	0.015	0	0	0	0	-2.32193	0.936843	0.971479
ENSG00000105122	RASAL3	0	0.015	0	0	0	0	-2.32193	0.936843	0.971479
ENSG00000116690	PRG4	0	0	0.015	0	0	0	-2.32193	0.936843	0.971479
ENSG00000260458	KCNJ18	0	0	0.015	0	0	0	-2.32193	1	1
ENSG00000228486	C2orf92	0.493	0	0.95	0.289	0	0	-2.31993	0.454314	0.771711
ENSG00000167653	PSCA	15.94	19.199	28.33	4.583	2.978	5.177	-2.31691	1.02377e-06	5.03522e-05
ENSG00000185483	ROR1	10.932	11.305	15.45	2.385	2.471	2.724	-2.3138	2.08412e-12	3.28647e-10
ENSG00000112159	MDN1	3.863	5.514	1.833	0.956	0.621	0.685	-2.30912	1.88963e-08	1.43088e-06
ENSG00000082497	SERTAD4	0.401	0.33	0.275	0.035	0	0.168	-2.30908	0.0951614	0.330961
ENSG00000187240	DYNC2H1	1.764	2.347	0.771	0.286	0.582	0.122	-2.30197	3.47714e-07	1.88604e-05
ENSG00000179397	CATSPERE	0.044	0.037	0.096	0	0	0.036	-2.29768	0.246062	0.559872
ENSG00000138347	MYPN	0.056	0.123	0.364	0.012	0.099	0	-2.29039	0.341187	0.668305
ENSG00000189064	GAGE2A	13.453	9.456	8.107	1.424	4.96	0	-2.28048	0.0201009	0.125138
ENSG00000164403	SHROOM1	8.547	9.574	5.699	2.039	1.007	1.867	-2.2775	3.28979e-11	3.96225e-09
ENSG00000172986	GXYLT2	0.327	0	0	0	0	0.068	-2.26568	0.978506	0.989412
ENSG00000138131	LOXL4	22.441	24.573	21.969	4.704	4.768	4.891	-2.26388	6.20604e-23	3.65106e-20
ENSG00000102243	VGLL1	8.982	11.544	6.541	2.029	2.364	1.246	-2.26302	3.02402e-05	0.00090875
ENSG00000166482	MFAP4	0	0.228	0	0.048	0	0	-2.24793	0.768946	0.925979
ENSG00000149922	TBX6	0.423	0.249	0.136	0.171	0	0	-2.24036	0.312551	0.641199
ENSG00000256977	LIMS3	0	0.17	0	0	0	0.036	-2.23947	0.63285	0.879257
ENSG00000175449	RFESD	4.505	2.269	3.568	0.918	0.859	0.418	-2.23622	0.02318	0.137605
ENSG00000276256	ENSG00000276256	0.141	0.811	0.155	0	0	0.235	-2.23592	0.299823	0.626469
ENSG00000206538	VGLL3	0.583	0.962	0.656	0.115	0.261	0.093	-2.2305	0.263661	0.581621
ENSG00000289281	ENSG00000289281	0.085	0.281	0.187	0.118	0	0	-2.22849	0.458418	0.773676
ENSG00000186409	CCDC30	0	1.286	0.223	0.28	0.042	0	-2.22846	0.564224	0.842152
ENSG00000135374	ELF5	10.002	9.227	9.893	1.721	2.853	1.642	-2.22805	6.47561e-11	7.50386e-09
ENSG00000148204	CRB2	0	0.204	0.272	0.04	0.03	0.032	-2.22239	0.168371	0.454297
ENSG00000082684	SEMA5B	0	0.014	0	0	0	0	-2.22239	0.936843	0.971479
ENSG00000106278	PTPRZ1	0	0	0.014	0	0	0	-2.22239	0.936843	0.971479
ENSG00000165731	RET	0	0.014	0	0	0	0	-2.22239	0.936843	0.971479
ENSG00000196664	TLR7	0	0.014	0	0	0	0	-2.22239	0.936843	0.971479
ENSG00000283039	KLF18	0	0.014	0	0	0	0	-2.22239	0.936843	0.971479
ENSG00000151490	PTPRO	4.513	6.524	8.932	0.949	1.793	1.547	-2.21905	2.39209e-08	1.75293e-06
ENSG00000183671	CMKLR2	0.097	0.08	0.214	0	0	0.084	-2.21871	0.593991	0.863658
ENSG00000173480	ZNF417	4.285	23.995	2.034	2.805	1.178	2.558	-2.2124	0.052714	0.232233
ENSG00000132681	ATP1A4	0.209	0.431	0.115	0	0.163	0	-2.2116	0.311432	0.640115
ENSG00000165804	ZNF219	2.456	0.103	1.147	0.398	0.039	0.364	-2.20999	0.639623	0.879257
ENSG00000070729	CNGB1	0	0.111	0	0	0	0.024	-2.20945	0.828271	0.947281
ENSG00000179715	PCED1B	1.903	2.495	2.997	1.043	0.065	0.495	-2.20578	0.031389	0.167467
ENSG00000160179	ABCG1	10.081	11.446	7.247	3.386	1.356	1.506	-2.2033	1.88752e-08	1.43088e-06
ENSG00000108924	HLF	0	0.069	0.198	0.058	0	0	-2.20271	0.587922	0.859985
ENSG00000106327	TFR2	0.159	0.26	0.224	0.141	0	0	-2.18912	0.445228	0.764641
ENSG00000259075	POC1B-GALNT4	4.914	4.197	5.838	1.142	2.137	0	-2.18872	0.437429	0.757748
ENSG00000127252	PLAAT1	0.195	0	0.452	0.142	0	0	-2.18787	0.444547	0.764023
ENSG00000288208	ENSG00000288208	0	1.171	0	0	0.115	0.143	-2.1823	0.623811	0.878054
ENSG00000175318	GRAMD2A	0	0	0.739	0.163	0	0	-2.1807	0.833576	0.949907
ENSG00000170921	TANC2	3.922	2.873	2.016	0.661	0.729	0.556	-2.17879	5.66814e-08	3.85333e-06
ENSG00000188153	COL4A5	0.052	0	0.029	0.018	0	0	-2.16993	0.722328	0.904326
ENSG00000251247	ZNF345	0.73	0.823	0.364	0.156	0.272	0	-2.16317	0.0359664	0.182771
ENSG00000108244	KRT23	0.624	1.791	1.745	0.431	0.29	0.208	-2.16283	0.105915	0.351199
ENSG00000138002	IFT172	11.008	10.211	3.313	2.143	1.389	1.953	-2.1611	0.0306527	0.164919
ENSG00000110375	UPK2	2.836	2.487	6.64	0.717	1.174	0.789	-2.15827	0.00382615	0.0404177
ENSG00000163884	KLF15	1.682	2.376	3.645	0.476	0.602	0.648	-2.15799	0.000357752	0.00678088
ENSG00000291303	ENSG00000291303	5.594	4.181	4.791	0	2.671	0.597	-2.15612	0.140168	0.411518
ENSG00000256235	SMIM3	11.196	16.274	25.721	3.594	4.445	3.915	-2.15369	0.000275806	0.00552914
ENSG00000196814	MVB12B	0.428	0.35	0.523	0.293	0	0	-2.15065	0.224546	0.532497
ENSG00000156802	ATAD2	112.551	101.14	22.412	30.386	11.155	11.703	-2.14873	0.000531853	0.00911
ENSG00000005421	PON1	0	0.345	0	0	0.078	0	-2.14505	0.959466	0.980779
ENSG00000004777	ARHGAP33	0.227	0.602	0.156	0.056	0.076	0.091	-2.14308	0.0349786	0.179662
ENSG00000198650	TAT	0.119	0	0	0.027	0	0	-2.13993	0.788296	0.933472
ENSG00000023902	PLEKHO1	0.155	0	0.144	0	0.068	0	-2.13654	0.513503	0.813353
ENSG00000137101	CD72	0.149	0	0	0.034	0	0	-2.13171	0.788296	0.933472
ENSG00000142408	CACNG8	0	0.069	0.185	0.058	0	0	-2.1307	0.538654	0.827341
ENSG00000188070	ZFTA	1.422	0.646	1.166	0.183	0.408	0.148	-2.12967	0.00261963	0.0306344
ENSG00000162755	KLHDC9	0.307	0.305	0.505	0	0	0.256	-2.12541	0.166251	0.45153
ENSG00000102802	MEDAG	0	0	0.174	0.04	0	0	-2.12102	0.89339	0.971479
ENSG00000130528	HRC	0	0	1.168	0	0.269	0	-2.11836	0.393047	0.717699
ENSG00000185222	TCEAL9	6.419	3.299	3.17	0.886	0.747	1.34	-2.11604	0.00582884	0.0544643
ENSG00000070985	TRPM5	0	0.013	0	0	0	0	-2.11548	0.936843	0.971479
ENSG00000142609	CFAP74	0	0	0.013	0	0	0	-2.11548	0.936843	0.971479
ENSG00000169855	ROBO1	0	0	0.013	0	0	0	-2.11548	0.936843	0.971479
ENSG00000184347	SLIT3	0	0	0.013	0	0	0	-2.11548	0.936843	0.971479
ENSG00000198286	CARD11	0	0.013	0	0	0	0	-2.11548	0.936843	0.971479
ENSG00000116147	TNR	0.013	0	0	0	0	0	-2.11548	0.936843	0.971479
ENSG00000168542	COL3A1	0.013	0	0	0	0	0	-2.11548	0.936843	0.971479
ENSG00000140839	CLEC18B	0.013	0	0	0	0	0	-2.11548	1	1
ENSG00000253873	PCDHGA11	0.064	0	0.122	0	0.043	0	-2.11289	0.308703	0.636892
ENSG00000288841	ENSG00000288841	12.998	16.594	5.028	5.758	1.869	0.415	-2.10598	0.0104689	0.0812445
ENSG00000214338	SOGA3	0.024	0.118	0	0.033	0	0	-2.10535	0.58512	0.857622
ENSG00000107249	GLIS3	1.173	0	0	0.081	0.036	0.156	-2.10323	0.537618	0.826663
ENSG00000179873	NLRP11	0.249	0.208	0.086	0.067	0.06	0	-2.09612	0.17607	0.465574
ENSG00000160703	NLRX1	1.8	1.649	1.402	0.657	0.247	0.235	-2.09051	3.1244e-05	0.000931594
ENSG00000155657	TTN	0.001	0.016	0	0.002	0	0.002	-2.08746	0.402363	0.725563
ENSG00000079393	DUSP13B	0.265	0.079	0	0.081	0	0	-2.08641	0.549883	0.835053
ENSG00000136490	LIMD2	0.208	0.171	0.228	0.143	0	0	-2.08568	0.713456	0.899842
ENSG00000188157	AGRN	105.205	123.764	81.759	25.489	23.643	24.282	-2.08153	2.86073e-21	1.32599e-18
ENSG00000137843	PAK6	0.144	0.894	0.263	0.22	0.088	0	-2.07862	0.1731	0.460513
ENSG00000215182	MUC5AC	1.237	1.509	1.166	0.351	0.267	0.309	-2.07727	3.5667e-16	9.09271e-14
ENSG00000121316	PLBD1	0	0.097	0	0.023	0	0	-2.07635	0.89339	0.971479
ENSG00000196754	S100A2	252.326	326.004	328.145	64.301	69.394	81.445	-2.07499	1.81608e-10	1.95625e-08
ENSG00000072195	SPEG	0.89	0.163	1.023	0.044	0.449	0	-2.07415	0.0838586	0.306444
ENSG00000164638	SLC29A4	0.237	0.963	0.345	0	0.177	0.19	-2.07375	0.0126031	0.0919243
ENSG00000184156	KCNQ3	4.359	4.783	5.95	1.197	1.324	1.065	-2.07334	5.51264e-07	2.86807e-05
ENSG00000134897	BIVM	1.306	3.089	3.486	1.025	0.707	0.145	-2.06995	0.0139587	0.0977225
ENSG00000110777	POU2AF1	0.267	0	0.601	0.092	0	0.115	-2.06806	0.404905	0.726393
ENSG00000160255	ITGB2	0	0.045	0.122	0	0.04	0	-2.06178	0.776299	0.929516
ENSG00000284797	CIST1	4.287	3.463	8.419	0.934	0.817	2.136	-2.0565	0.00201553	0.0250647
ENSG00000205560	CPT1B	0	0.158	0	0	0.038	0	-2.05585	0.813163	0.943672
ENSG00000178567	EPM2AIP1	8.558	6.454	3.37	2.686	0.878	0.866	-2.05292	0.0401499	0.196838
ENSG00000204950	LRRC10B	0.304	0.8	0.334	0.042	0	0.305	-2.05106	0.139483	0.410208
ENSG00000141837	CACNA1A	0.165	0	0	0	0.013	0.027	-2.04439	0.517256	0.815857
ENSG00000152661	GJA1	0.281	0.154	0.154	0.065	0	0.078	-2.04225	0.237601	0.550495
ENSG00000257065	ENSG00000257065	1.32	0.871	0	0	0.532	0	-2.04209	0.705093	0.898448
ENSG00000197102	DYNC1H1	13.923	17.822	4.022	4.155	2.172	2.366	-2.0407	9.40276e-05	0.00232726
ENSG00000184988	TMEM106A	0.326	0.606	0.18	0	0	0.272	-2.03148	0.25856	0.5744
ENSG00000144908	ALDH1L1	4.09	1.956	2.015	1.278	0.111	0.585	-2.02984	0.000492419	0.00860805
ENSG00000054654	SYNE2	9.865	10.36	3.551	3.959	0.996	0.869	-2.02942	0.0436245	0.206397
ENSG00000127955	GNAI1	21.899	32.093	13.391	5.932	6.005	4.584	-2.02808	1.03279e-10	1.16158e-08
ENSG00000172164	SNTB1	17.774	23.663	19.876	6.873	3.747	4.482	-2.02145	2.49937e-12	3.87956e-10
ENSG00000151458	ANKRD50	8.239	9.596	5.034	3.114	1.388	1.147	-2.01733	1.69151e-06	7.70042e-05
ENSG00000163053	SLC16A14	0.111	0.627	0.244	0.128	0.115	0	-2.01477	0.624937	0.878205
ENSG00000261915	ENSG00000261915	1.371	1.387	0	0.296	0.046	0.341	-2.01366	0.198784	0.497806
ENSG00000150630	VEGFC	0.086	0.035	0	0.03	0	0	-2.01197	0.773274	0.928051
ENSG00000197555	SIPA1L1	11.226	14.439	9.626	3.716	2.266	2.777	-2.01046	4.84538e-14	9.50191e-12
ENSG00000101307	SIRPB1	0.323	0.321	0	0	0	0.16	-2.00899	0.610789	0.874194
ENSG00000134955	SLC37A2	1.427	1.541	1.988	0.478	0.335	0.42	-2.007	0.000435519	0.00785935
ENSG00000149115	TNKS1BP1	29.193	48.229	15.969	10.218	6.763	6.321	-2.00283	1.50791e-05	0.000507971
ENSG00000066279	ASPM	4.902	6.247	1.169	1.554	0.677	0.846	-2.00117	4.20966e-05	0.00120736
ENSG00000116711	PLA2G4A	45.852	43.982	13.93	14.742	5.037	6.15	-2.00067	0.000193299	0.00412371
ENSG00000138316	ADAMTS14	0	0.012	0	0	0	0	-2	0.936843	0.971479
ENSG00000160321	ZNF208	0	0.012	0	0	0	0	-2	0.936843	0.971479
ENSG00000162849	KIF26B	0	0	0.012	0	0	0	-2	0.936843	0.971479
ENSG00000106571	GLI3	0.012	0	0	0	0	0	-2	0.936843	0.971479
ENSG00000154545	MAGED4	0.012	0	0	0	0	0	-2	1	1
ENSG00000187243	MAGED4B	0.012	0	0	0	0	0	-2	1	1
ENSG00000150625	GPM6A	0	0	0.218	0.055	0	0	-1.98682	0.89339	0.971479
ENSG00000178921	PFAS	19.943	19.302	5.024	5.467	2.953	2.75	-1.98667	0.000821199	0.0127523
ENSG00000100628	ASB2	0	0.103	0	0.026	0	0	-1.98606	0.89339	0.971479
ENSG00000147231	RADX	0	0.052	0.035	0.022	0	0	-1.98351	0.777483	0.930109
ENSG00000145861	C1QTNF2	0	0.102	0.068	0.043	0	0	-1.98313	0.777483	0.930109
ENSG00000173991	TCAP	0	0.197	0.131	0.083	0	0	-1.98251	0.777483	0.930109
ENSG00000169442	CD52	20.54	16.047	23.671	4.606	5.578	5.147	-1.9747	5.87603e-05	0.00160787
ENSG00000137642	SORL1	16.038	16.669	11.756	3.864	3.491	3.96	-1.97437	3.12847e-18	1.0634e-15
ENSG00000165548	TMEM63C	0.697	0.583	0.89	0.155	0.21	0.188	-1.97234	0.174283	0.462657
ENSG00000153291	SLC25A27	0.819	0.419	0.314	0.164	0.112	0.12	-1.97056	0.430479	0.750972
ENSG00000155846	PPARGC1B	1.917	1.843	1.162	0.614	0.265	0.38	-1.96697	2.72637e-05	0.000835722
ENSG00000198788	MUC2	0.274	0.476	0.237	0.044	0.147	0.062	-1.96391	0.0196819	0.123181
ENSG00000214753	HNRNPUL2	86.918	81.41	29.613	28.543	9.309	12.969	-1.96157	0.00011292	0.00271401
ENSG00000179455	MKRN3	1.018	0.471	0.302	0	0	0.46	-1.96106	0.187575	0.481563
ENSG00000131381	RBSN	0	0.038	0.102	0	0.036	0	-1.95936	0.453604	0.771011
ENSG00000284989	ENSG00000284989	2.528	0	0.857	0.824	0.047	0	-1.95841	0.534279	0.824156
ENSG00000269533	ENSG00000269533	0.902	0.908	0	0.466	0	0	-1.95759	0.420016	0.741525
ENSG00000187546	AGMO	0.162	0.299	0	0.056	0.063	0	-1.95381	0.383866	0.710333
ENSG00000123411	IKZF4	0	0.137	0.33	0.069	0.052	0	-1.94842	0.346419	0.672489
ENSG00000167895	TMC8	0.899	1.125	1.105	0.241	0.111	0.459	-1.94793	0.00392359	0.0411909
ENSG00000112837	TBX18	0	0.081	0	0.021	0	0	-1.94753	0.89339	0.971479
ENSG00000163794	UCN	0.137	0.225	0	0.094	0	0	-1.94526	0.802616	0.940582
ENSG00000105519	CAPS	13.606	17	14.39	4.173	4.148	3.387	-1.9423	5.70428e-08	3.86074e-06
ENSG00000126500	FLRT1	0	0.044	0.029	0.019	0	0	-1.9419	0.777483	0.930109
ENSG00000101115	SALL4	0.58	0.218	0.038	0.089	0.1	0.029	-1.93917	0.105168	0.349477
ENSG00000168646	AXIN2	10.588	12.83	9.924	2.851	3.065	2.78	-1.93892	5.09931e-13	8.86352e-11
ENSG00000142207	URB1	4.024	4.881	0.522	1.38	0.513	0.566	-1.93873	0.0101755	0.0800228
ENSG00000256671	LIMS4	0	0.138	0	0	0	0.036	-1.9386	0.63285	0.879257
ENSG00000264324	ENSG00000264324	0.406	3.022	1.307	0	1.236	0	-1.93769	0.314627	0.64392
ENSG00000173898	SPTBN2	2.83	3.556	1.384	0.827	0.452	0.75	-1.93715	6.68661e-06	0.000255058
ENSG00000072952	IRAG1	0.182	0.312	0	0.028	0	0.101	-1.93714	0.397385	0.721378
ENSG00000154065	ANKRD29	3.302	3.012	3.287	0.685	1.13	0.694	-1.93607	0.00799158	0.0682139
ENSG00000196628	TCF4	0.422	0.341	0.262	0.028	0.062	0.178	-1.93532	0.419366	0.74106
ENSG00000142798	HSPG2	18.786	24.379	6.657	4.676	3.949	4.408	-1.93461	1.06363e-05	0.000381013
ENSG00000105650	PDE4C	0.177	0.063	0	0	0	0.063	-1.92961	0.995038	0.99734
ENSG00000183808	RBM12B	5.784	5.519	1.357	1.77	0.677	0.881	-1.92755	0.00194223	0.0243312
ENSG00000241852	C8orf58	0.35	0.617	0.645	0.191	0.233	0	-1.92672	0.0921744	0.324339
ENSG00000167676	PLIN4	5.487	5.848	2.836	1.893	0.703	1.135	-1.92531	1.12919e-05	0.000401676
ENSG00000242689	CNTF	0.262	0	0.767	0	0.271	0	-1.92488	0.431061	0.751397
ENSG00000187554	TLR5	0.094	1.04	0.077	0.132	0.109	0.078	-1.92457	0.391252	0.716649
ENSG00000167723	TRPV3	0.166	0.117	0.156	0.037	0	0.079	-1.9201	0.156986	0.437424
ENSG00000145949	MYLK4	0	0.077	0.044	0.032	0	0	-1.91886	0.777483	0.930109
ENSG00000259371	ENSG00000259371	0	0.223	0	0.059	0	0	-1.91826	0.768946	0.925979
ENSG00000188976	NOC2L	100.205	99.019	19.885	35.702	8.683	13.595	-1.91802	0.00354834	0.0384115
ENSG00000169282	KCNAB1	0	0.257	0.264	0.138	0	0	-1.91662	0.427791	0.748639
ENSG00000153246	PLA2R1	0.29	0.38	0.315	0.133	0.128	0	-1.91607	0.0214448	0.130489
ENSG00000089154	GCN1	28.99	35.6	10.596	10.204	3.684	6.052	-1.9148	0.000136791	0.00316544
ENSG00000105929	ATP6V0A4	0.198	0.251	0.139	0.071	0	0.085	-1.91427	0.205138	0.50683
ENSG00000253729	PRKDC	80.727	110.056	45.245	28.203	15.95	18.686	-1.90923	7.08658e-09	5.73526e-07
ENSG00000165092	ALDH1A1	863.371	766.471	235.517	279.102	98.23	119.705	-1.90803	0.000419159	0.00764177
ENSG00000151611	MMAA	8.36	6.144	3.439	3.357	0.492	0.942	-1.90502	0.0050575	0.0494943
ENSG00000176919	C8G	0	0.402	0.268	0.179	0	0	-1.9042	0.988154	0.994046
ENSG00000111012	CYP27B1	3.028	1.804	2.944	0.697	0.131	1.253	-1.90175	0.00141839	0.0194405
ENSG00000196228	SULT1C3	0.292	0.048	0	0	0.091	0	-1.9016	0.501762	0.804586
ENSG00000222046	DCDC2B	0	0.295	0	0	0.079	0	-1.90079	0.598477	0.866844
ENSG00000102271	KLHL4	0.126	0.083	0	0.017	0.039	0	-1.9	0.427965	0.748639
ENSG00000275395	FCGBP	0.035	0.061	0.034	0.021	0.014	0	-1.89308	0.140028	0.411186
ENSG00000070047	PHRF1	12.431	12.771	3.166	4.57	1.291	1.778	-1.89281	0.00207443	0.0255479
ENSG00000004468	CD38	0.296	0.341	0.65	0.159	0	0.189	-1.88685	0.0836828	0.30615
ENSG00000109181	UGT2B10	0	0.103	0	0.028	0	0	-1.87915	0.867366	0.96517
ENSG00000167880	EVPL	4.626	6.277	2.297	1.339	1.202	1.053	-1.87688	0.000123855	0.0029146
ENSG00000069188	SDK2	0	0.011	0	0	0	0	-1.87447	0.936843	0.971479
ENSG00000102755	FLT1	0	0.011	0	0	0	0	-1.87447	0.936843	0.971479
ENSG00000197893	NRAP	0.011	0	0	0	0	0	-1.87447	0.936843	0.971479
ENSG00000128731	HERC2	5.533	5.927	1.522	1.818	0.665	1.068	-1.87022	0.000588998	0.00985702
ENSG00000113916	BCL6	6.661	6.377	3.184	2.117	1.554	0.772	-1.86835	0.000104438	0.00252766
ENSG00000180938	ZNF572	3.393	4.93	1.983	2	0.375	0.456	-1.8641	0.0086911	0.072171
ENSG00000198125	MB	0.718	2.46	1.725	0.3	0	1.048	-1.86284	0.0547043	0.237425
ENSG00000164070	HSPA4L	21.201	20.677	8.214	7.113	3.502	3.183	-1.86012	8.54414e-05	0.00215307
ENSG00000140022	STON2	0.158	2.659	0.293	0.3	0.207	0.35	-1.85955	0.492747	0.798134
ENSG00000169174	PCSK9	0.088	0.079	0.105	0.022	0	0.053	-1.85864	0.378679	0.706386
ENSG00000144278	GALNT13	0.585	0.503	0.036	0.206	0.05	0.054	-1.8583	0.626093	0.878678
ENSG00000148677	ANKRD1	0.447	0.413	0.49	0	0	0.373	-1.85571	0.224678	0.53257
ENSG00000170482	SLC23A1	0.091	0.329	0.365	0.021	0.196	0	-1.855	0.0276883	0.155142
ENSG00000126705	AHDC1	2.588	3.32	1.352	1.039	0.531	0.438	-1.85421	0.000148461	0.00337422
ENSG00000256043	CTSO	1.084	0.99	1.656	0.25	0.374	0.409	-1.85234	0.0198395	0.123863
ENSG00000287725	ENSG00000287725	1.564	2.813	2.739	0.322	1.288	0.361	-1.85214	0.0179791	0.11648
ENSG00000244474	UGT1A4	0	0	0.119	0.033	0	0	-1.85042	0.727181	0.906993
ENSG00000121691	CAT	99.878	85.402	36.591	36.802	11.472	13.259	-1.85029	0.00013515	0.00313695
ENSG00000218336	TENM3	0.007	0.011	0	0.005	0	0	-1.848	0.802616	0.940582
ENSG00000136205	TNS3	27.031	38.445	22.211	11.432	3.377	9.549	-1.84797	0.00038944	0.00725563
ENSG00000178033	CALHM5	0	0.284	0	0.079	0	0	-1.84597	0.722668	0.904429
ENSG00000165338	HECTD2	0.639	1.126	0.946	0.469	0.218	0.07	-1.84046	0.20909	0.512457
ENSG00000143995	MEIS1	4.126	3.471	2.33	0.822	0.975	0.977	-1.83939	0.00065315	0.0107364
ENSG00000001626	CFTR	20.792	25.984	13.854	5.262	6.928	4.765	-1.83832	7.47106e-17	2.11625e-14
ENSG00000081479	LRP2	0.041	0.034	0	0	0.021	0	-1.8365	0.823256	0.947281
ENSG00000289697	ENSG00000289697	12.513	11.2	0	3.628	3.018	0	-1.83512	0.575819	0.850355
ENSG00000004799	PDK4	2.226	1.005	0.575	0.572	0.203	0.292	-1.83472	0.0382385	0.190706
ENSG00000182791	CCDC87	0.706	0.651	0.282	0.222	0.166	0.072	-1.83311	0.0277667	0.155434
ENSG00000085552	IGSF9	4.227	4.489	3.837	1.039	1.411	1.074	-1.83275	4.44846e-08	3.06503e-06
ENSG00000198589	LRBA	29.335	31.79	13.899	10.537	3.77	6.773	-1.83148	2.92578e-07	1.62147e-05
ENSG00000181790	ADGRB1	0.016	0.01	0.038	0	0.018	0	-1.83007	0.471814	0.781131
ENSG00000173597	SULT1B1	0.221	0.049	0	0.076	0	0	-1.82889	0.773274	0.928051
ENSG00000189339	SLC35E2B	1.638	1.857	1.798	0.703	0.343	0.444	-1.82877	0.00240146	0.0286527
ENSG00000149609	C20orf144	0	0.37	0.247	0	0.174	0	-1.82618	0.506186	0.808123
ENSG00000159023	EPB41	39.414	34.77	17.962	10.975	6.874	8.144	-1.8258	6.44725e-07	3.29823e-05
ENSG00000174483	BBS1	8.285	8.204	3.816	2.933	0.872	1.929	-1.82422	6.12148e-05	0.00165431
ENSG00000112584	FAM120B	6.995	7.117	4.058	2.869	1.272	0.997	-1.82228	0.000173924	0.00381138
ENSG00000076344	RGS11	0.121	0.033	0.044	0.056	0	0	-1.822	0.609898	0.873735
ENSG00000189057	FAM111B	20.46	21.479	4.692	7.554	2.953	2.683	-1.82184	0.00372505	0.0396785
ENSG00000151632	AKR1C2	8.012	7.247	3.569	1.662	0.71	2.964	-1.81905	0.000282752	0.00563148
ENSG00000083097	DOP1A	1.705	2.34	1.518	0.881	0.165	0.534	-1.81594	0.000606388	0.0100874
ENSG00000077235	GTF3C1	41.967	55.229	7.409	15.125	7.436	7.167	-1.81506	0.0151688	0.103535
ENSG00000167378	IRGQ	10.715	14.161	5.036	4.669	1.848	1.989	-1.81417	0.000379977	0.00709289
ENSG00000173614	NMNAT1	17.593	12.551	11.065	4.538	3.154	4.048	-1.81153	0.000588709	0.00985702
ENSG00000205189	ZBTB10	0.376	0.308	0.137	0.065	0.133	0.036	-1.81087	0.204584	0.506033
ENSG00000184384	MAML2	3.249	3.505	2.268	1.012	0.881	0.685	-1.8072	2.5143e-07	1.41914e-05
ENSG00000173269	MMRN2	5.049	6.296	4.638	2.728	1.041	0.801	-1.80627	5.9671e-08	4.00319e-06
ENSG00000105327	BBC3	17.434	20.074	24.614	5.454	6.488	5.833	-1.80525	4.02286e-06	0.000166758
ENSG00000003989	SLC7A2	2.367	2.738	3.624	0.855	0.769	0.875	-1.80447	4.58327e-05	0.00130308
ENSG00000288784	CTAGE4	0	0	0.342	0	0.029	0.069	-1.80314	0.539832	0.827962
ENSG00000267221	C17orf113	0.456	0.839	0.383	0.222	0.125	0.134	-1.80263	0.0338781	0.17607
ENSG00000076662	ICAM3	0.083	0.751	0.364	0.344	0	0	-1.80015	0.410164	0.731562
ENSG00000162687	KCNT2	0.154	0.295	0.393	0.106	0.079	0.057	-1.79881	0.0584536	0.245743
ENSG00000228672	PROB1	0.7	0.885	0.492	0.248	0.139	0.21	-1.7987	0.00352693	0.0382338
ENSG00000080573	COL5A3	0.042	0.026	0.012	0.007	0.016	0	-1.79837	0.411832	0.732823
ENSG00000198793	MTOR	9.158	12.069	7.866	3.342	2.052	2.983	-1.79617	9.16057e-11	1.03793e-08
ENSG00000262152	GREP1	0.471	0.526	0.961	0.186	0.209	0.169	-1.79561	0.0354073	0.181053
ENSG00000271447	MMP28	0	0.108	0.203	0.09	0	0	-1.78892	0.913655	0.971479
ENSG00000153930	ANKFN1	0.024	0	0.052	0.022	0	0	-1.7885	0.832786	0.949739
ENSG00000147036	LANCL3	0.128	0.152	0.051	0.096	0	0	-1.78572	0.505947	0.808112
ENSG00000158286	RNF207	0.485	0.728	0.752	0.158	0.221	0.191	-1.7855	0.0176504	0.114788
ENSG00000167971	CASKIN1	0	0.031	0	0.009	0	0	-1.78427	0.867366	0.96517
ENSG00000185453	ZSWIM9	1.582	2	1.324	0.655	0.276	0.495	-1.78257	0.000164508	0.00364156
ENSG00000144045	DQX1	0.101	0.318	0	0.122	0	0	-1.78007	0.973407	0.987808
ENSG00000163209	SPRR3	1.195	1.787	1.431	0.225	0.337	0.726	-1.77663	0.0609959	0.25257
ENSG00000254996	ANKHD1-EIF4EBP3	4.945	4.32	0.56	1.823	0.454	0.593	-1.77541	0.138156	0.407784
ENSG00000142279	WTIP	1.407	1.674	1.174	0.548	0.55	0.149	-1.7707	0.0273821	0.154211
ENSG00000116117	PARD3B	0.225	0.231	0.245	0.046	0.026	0.134	-1.76677	0.327888	0.655432
ENSG00000135476	ESPL1	8.667	9.616	1.982	2.914	1.675	1.37	-1.76585	0.00233531	0.0280604
ENSG00000189120	SP6	31.666	34.34	21.112	10.876	6.13	8.639	-1.76429	7.83918e-09	6.31095e-07
ENSG00000149798	CDC42EP2	25.85	27.636	17.023	7.595	5.823	7.382	-1.76122	3.72776e-08	2.61559e-06
ENSG00000134533	RERG	0.148	0.079	0	0.067	0	0	-1.76046	0.943893	0.97467
ENSG00000079432	CIC	4.266	7.92	4.703	2.43	1.566	0.992	-1.75955	0.000401085	0.00740942
ENSG00000198730	CTR9	39.703	38.685	11.073	14.042	6.055	6.336	-1.75892	0.00115015	0.0165289
ENSG00000168386	FILIP1L	2.223	1.912	1.073	0.618	0.538	0.383	-1.75874	0.000539184	0.00918965
ENSG00000121417	ZNF211	16.3	13.568	10.015	5.777	2.272	3.756	-1.75638	0.00558274	0.052759
ENSG00000159556	ISL2	0	0.205	0.055	0	0.077	0	-1.75558	0.549873	0.835053
ENSG00000142765	SYTL1	5.922	3.789	3.385	0.843	2.124	0.912	-1.75537	0.000136999	0.00316547
ENSG00000197863	ZNF790	2.779	3.974	0.868	0.75	0.525	0.992	-1.7492	0.0803838	0.298101
ENSG00000173599	PC	24.661	30.65	6.28	10.336	3.226	4.76	-1.74914	5.62173e-05	0.00156062
ENSG00000142657	PGD	273.303	251.266	73.923	101.137	34.569	42.649	-1.74658	0.00172774	0.0224152
ENSG00000102547	CAB39L	12.773	14.526	8.548	3.644	3.949	3.091	-1.7464	0.000101546	0.0024694
ENSG00000166801	FAM111A	32.321	29.202	8.062	10.814	4.274	5.686	-1.744	0.00232763	0.0279901
ENSG00000226784	PGAM4	0.465	0	0	0	0.139	0	-1.74215	0.507078	0.808185
ENSG00000121454	LHX4	0.462	0.151	0.151	0.158	0.071	0	-1.73823	0.276323	0.596731
ENSG00000196090	PTPRT	0	0.01	0	0	0	0	-1.73697	0.936843	0.971479
ENSG00000187733	AMY1C	0	0.01	0	0	0	0	-1.73697	1	1
ENSG00000014138	POLA2	30.056	30.15	9.842	12.037	4.355	4.676	-1.73329	0.00169422	0.0221241
ENSG00000167986	DDB1	139.573	157.112	43.43	58.474	19.674	24.204	-1.73248	0.00219611	0.0267543
ENSG00000128641	MYO1B	2.85	1.958	2.019	0.812	0.446	0.799	-1.73071	4.85806e-06	0.000192296
ENSG00000196455	PIK3R4	13.885	18.33	5.209	5.7	2.754	2.824	-1.73045	0.000693129	0.0112668
ENSG00000124116	WFDC3	0.176	0.434	0.193	0.121	0.121	0	-1.73039	0.71233	0.899067
ENSG00000137225	CAPN11	0.025	0.02	0.081	0	0.038	0	-1.72935	0.471814	0.781131
ENSG00000137411	VARS2	0.601	0.584	0.24	0.339	0	0.091	-1.72855	0.245834	0.559648
ENSG00000221916	C19orf73	1.581	0.867	1.012	0.636	0.409	0	-1.72727	0.202262	0.502568
ENSG00000215695	RSC1A1	0.293	0.482	0.676	0.202	0.091	0.147	-1.72147	0.0659831	0.264902
ENSG00000285330	ENSG00000285330	0	0.147	0.113	0.024	0.055	0	-1.71859	0.361938	0.689525
ENSG00000120800	UTP20	5.022	4.639	1.004	1.771	0.603	0.869	-1.71748	0.00750647	0.065127
ENSG00000137496	IL18BP	0.843	0.772	0.116	0.073	0.454	0	-1.71573	0.788552	0.933495
ENSG00000179222	MAGED1	98.505	104.588	22.92	37.626	16.004	15.199	-1.71532	0.00416425	0.0431117
ENSG00000065526	SPEN	7.6	6.198	2.868	1.949	1.541	1.586	-1.71514	0.00102269	0.015027
ENSG00000198743	SLC5A3	15.833	19.687	16.518	5.315	5.565	4.977	-1.71445	4.4249e-11	5.2064e-09
ENSG00000016082	ISL1	20.771	23.35	15.834	7.696	6.51	4.102	-1.71141	4.50041e-07	2.37702e-05
ENSG00000079435	LIPE	26.593	23.41	14.901	5.773	5.988	8.116	-1.70721	1.51561e-09	1.38819e-07
ENSG00000169129	AFAP1L2	4.265	3.66	1.616	1.124	1.316	0.485	-1.7057	0.00395255	0.0414345
ENSG00000197647	ZNF433	1.128	5.354	1.277	0.731	1.469	0.181	-1.7043	0.0442195	0.208567
ENSG00000037280	FLT4	0	0.202	0	0.018	0.044	0	-1.70402	0.604236	0.87044
ENSG00000196620	UGT2B15	0.102	0.014	0.112	0.07	0	0	-1.70361	0.617694	0.876397
ENSG00000149182	ARFGAP2	74.22	69.443	24.875	26.467	9.756	15.609	-1.70116	0.00418662	0.0432321
ENSG00000004487	KDM1A	87.215	84.384	35.584	30.921	15.799	17.025	-1.70052	0.000745389	0.0119387
ENSG00000132382	MYBBP1A	35.287	34.611	6.933	13.674	4.458	5.51	-1.70034	0.00896608	0.0736548
ENSG00000010292	NCAPD2	80.719	81.403	25.88	31.409	11.045	15.437	-1.69934	0.0012626	0.0177507
ENSG00000179304	FAM156B	1.66	1.725	2.537	0.937	0.185	0.702	-1.69898	0.192565	0.488146
ENSG00000088726	TMEM40	3.894	4.911	2.709	1.218	0.681	1.65	-1.6979	0.00975929	0.0780743
ENSG00000137497	NUMA1	68.346	68.313	31.88	25.154	11.588	15.311	-1.69503	4.85346e-06	0.000192296
ENSG00000159140	SON	33.25	37.94	10.34	11.291	6.044	7.85	-1.69477	1.30792e-05	0.000452625
ENSG00000170458	CD14	1.002	1.138	1.204	0.099	0.296	0.638	-1.69473	0.0520755	0.230415
ENSG00000137757	CASP5	0.145	0.475	0.159	0	0	0.241	-1.69259	0.456533	0.773442
ENSG00000182405	PGBD4	1.112	0.711	0.644	0.362	0.144	0.258	-1.69111	0.0250672	0.145073
ENSG00000075945	KIFAP3	14.79	13.248	3.542	5.929	1.853	2.026	-1.68698	0.00853579	0.0713852
ENSG00000054118	THRAP3	104.019	82.158	14.744	37.905	10.646	14.037	-1.68267	0.0173796	0.113675
ENSG00000288608	ENSG00000288608	6.21	7.377	14.389	4.285	2.142	2.305	-1.67981	0.105901	0.351199
ENSG00000176463	SLCO3A1	5.973	7.342	6.749	1.373	2.335	2.557	-1.67922	0.000642838	0.0106186
ENSG00000149260	CAPN5	6.501	5.744	6.653	2.273	1.975	1.653	-1.6792	9.70967e-07	4.82925e-05
ENSG00000151062	CACNA2D4	0	0	0.291	0.091	0	0	-1.67708	0.723481	0.90515
ENSG00000183340	JRKL	11.804	11.264	5.288	4.465	1.709	2.702	-1.67567	0.00040177	0.00741312
ENSG00000133884	DPF2	60.764	52.853	25.836	19.181	13.116	11.359	-1.67553	0.000264515	0.00535897
ENSG00000250510	GPR162	0	0	0.169	0.053	0	0	-1.67296	0.870805	0.966116
ENSG00000197162	ZNF785	1.92	4.479	3.868	1.916	0.077	1.228	-1.67243	0.264499	0.582545
ENSG00000171855	IFNB1	0	0	0.204	0.064	0	0	-1.67243	0.870805	0.966116
ENSG00000137103	TMEM8B	1.512	2.794	2.552	0.744	0.336	1.073	-1.67144	0.101801	0.343925
ENSG00000089597	GANAB	501.233	488.069	263.307	151.617	121.401	120.532	-1.67032	1.12845e-07	7.00162e-06
ENSG00000180644	PRF1	0	0	0.143	0.045	0	0	-1.66802	0.723481	0.90515
ENSG00000070718	AP3M2	8.063	6.684	4.046	3.672	0.767	1.479	-1.66701	0.011921	0.0887526
ENSG00000197714	ZNF460	23.328	26.33	10.571	11.076	2.653	5.242	-1.66666	0.00218818	0.0267018
ENSG00000121210	TMEM131L	3.294	4.119	2.481	1.246	1.002	0.872	-1.66501	2.07577e-06	9.12386e-05
ENSG00000005810	MYCBP2	3.239	3.037	1.328	1.103	0.597	0.699	-1.66433	0.000274557	0.00552582
ENSG00000149016	TUT1	22.393	19.913	6.264	9.486	2.028	3.828	-1.66258	0.00539163	0.0514796
ENSG00000180336	MEIOC	0	0.094	0.251	0.109	0	0	-1.66227	0.726087	0.906343
ENSG00000097096	SYDE2	1.482	1.621	0.923	0.717	0.326	0.23	-1.66111	0.00245797	0.029213
ENSG00000110171	TRIM3	3.64	4.15	2.496	1.419	0.674	1.16	-1.66084	0.00658259	0.0592279
ENSG00000108551	RASD1	0.85	0.939	0.346	0.348	0.223	0.105	-1.65914	0.299605	0.626146
ENSG00000134138	MEIS2	36.409	45.406	35.985	13.603	8.425	15.311	-1.65758	4.76852e-12	7.01339e-10
ENSG00000164687	FABP5	87.84	70.737	123.524	28.427	29.408	31.676	-1.65607	2.20669e-05	0.000704667
ENSG00000179240	GVQW3	1.878	2.748	1.309	0.52	0.384	0.983	-1.65315	0.0865054	0.312268
ENSG00000115760	BIRC6	11.776	11.129	4.901	4.12	2.262	2.463	-1.65246	0.0086399	0.0718962
ENSG00000115266	APC2	0.025	0.204	0	0.073	0	0	-1.64938	0.423748	0.745446
ENSG00000125998	FAM83C	0.121	0.1	0.08	0.017	0.038	0.041	-1.64866	0.279212	0.600341
ENSG00000100345	MYH9	130.141	146.39	46.239	52.545	21.966	28.771	-1.64392	0.000411448	0.00752813
ENSG00000146005	PSD2	0.024	0	0.026	0.016	0	0	-1.64386	0.878664	0.969211
ENSG00000168685	IL7R	1.622	1.075	0.362	0	0.453	0.526	-1.64368	0.0604843	0.251199
ENSG00000187630	DHRS4L2	10.371	4.909	3.093	2.074	1.394	2.419	-1.64198	0.00486428	0.0482204
ENSG00000133121	STARD13	0.366	0.485	0.162	0.126	0.199	0	-1.64012	0.115289	0.367693
ENSG00000167702	KIFC2	0.512	0.481	0.642	0.252	0.151	0.122	-1.6389	0.0383038	0.190718
ENSG00000102349	KLF8	0.05	0.115	0	0.053	0	0	-1.6384	0.802616	0.940582
ENSG00000100731	PCNX1	1.848	2.96	2.155	0.714	0.688	0.837	-1.63685	2.35811e-06	0.000101892
ENSG00000156050	FAM161B	0.392	0.276	0.184	0.097	0.13	0.047	-1.63668	0.131361	0.395453
ENSG00000155561	NUP205	57.219	66.732	25.885	18.615	10.484	19.105	-1.63616	0.0071398	0.0625847
ENSG00000168209	DDIT4	32.52	41.498	30.294	15.092	7.156	11.334	-1.63515	5.28857e-06	0.000208489
ENSG00000155363	MOV10	14.472	18.017	5.655	5.743	3.183	3.371	-1.63315	0.000651661	0.0107364
ENSG00000123444	KBTBD4	15.358	14.419	6.415	5.292	3.565	2.822	-1.63175	0.000293839	0.00579197
ENSG00000176102	CSTF3	117.336	149.407	95.005	48.557	33.049	35.199	-1.63088	0.000491027	0.00860337
ENSG00000048707	VPS13D	2.043	2.178	4.846	1.106	0.477	1.351	-1.62776	8.34926e-11	9.60228e-09
ENSG00000269343	ZNF587B	6.615	6.207	5.09	3.013	1.508	1.276	-1.62755	6.48919e-05	0.00173226
ENSG00000171824	EXOSC10	36.991	36.661	15.659	15.314	6.757	6.849	-1.62677	0.00036468	0.00685276
ENSG00000130702	LAMA5	10.785	12.621	13.112	3.598	3.851	4.379	-1.6264	3.02169e-09	2.59661e-07
ENSG00000164754	RAD21	906.735	863.545	599.517	331.017	200.778	235.801	-1.62634	3.41529e-10	3.39222e-08
ENSG00000157423	HYDIN	3.28	1.382	0.845	0.657	0.011	1.119	-1.62373	0.270882	0.591156
ENSG00000169750	RAC3	13.06	14.93	14.348	2.914	5.12	5.707	-1.62347	0.0005101	0.00881637
ENSG00000117523	PRRC2C	19.4	19.539	7.138	6.799	3.513	4.694	-1.61851	0.00163617	0.0216122
ENSG00000167615	LENG8	18.396	19.349	8.469	7.125	3.734	4.209	-1.61684	0.000187777	0.00404071
ENSG00000196335	STK31	0.037	0.09	0.06	0	0	0.061	-1.61616	0.3966	0.720732
ENSG00000204475	NCR3	0.105	0.086	0.345	0	0	0.175	-1.61488	0.471903	0.781194
ENSG00000101203	COL20A1	0.141	0.012	0	0.05	0	0	-1.61353	0.904955	0.971479
ENSG00000008128	CDK11A	0.446	0.149	0	0.087	0.108	0	-1.60942	0.384629	0.711228
ENSG00000243279	PRAF2	1.268	2.406	2.676	0.673	0.757	0.652	-1.60879	0.0446424	0.20985
ENSG00000088899	LZTS3	0.058	0.237	0.095	0.08	0	0.048	-1.60733	0.383586	0.709987
ENSG00000170365	SMAD1	2.36	2.99	2.93	1.121	1.081	0.517	-1.60655	0.00164875	0.0217221
ENSG00000188779	SKOR1	0.042	0	0.046	0.029	0	0	-1.60145	0.712165	0.899067
ENSG00000175931	UBE2O	26.129	28.688	7.786	11.808	4.275	4.567	-1.60009	0.0124805	0.0912095
ENSG00000124593	ENSG00000124593	5.656	5.217	5.79	2.209	2.54	0.751	-1.59914	0.0108729	0.0835742
ENSG00000168143	FAM83B	6.7	5.465	2.827	2.622	1.398	0.933	-1.59782	0.00174203	0.0225623
ENSG00000110841	PPFIBP1	55.745	62.87	42.545	17.335	14.725	21.279	-1.59523	1.18886e-14	2.56123e-12
ENSG00000120549	KIAA1217	12.749	13.389	7.42	4.965	3.249	2.895	-1.59493	1.17299e-06	5.71405e-05
ENSG00000185219	ZNF445	2.356	2.371	1.145	1.113	0.498	0.337	-1.59186	0.00649006	0.0586074
ENSG00000153064	BANK1	0.056	0.343	0.158	0.096	0.043	0.046	-1.59015	0.267328	0.585924
ENSG00000073910	FRY	5.476	6.268	4.491	2.004	2.019	1.371	-1.58968	3.20095e-10	3.22116e-08
ENSG00000167325	RRM1	219.024	200.769	49.091	98.17	28.104	29.573	-1.5891	0.0183523	0.117652
ENSG00000183960	KCNH8	0.179	0.221	0.018	0	0.139	0	-1.58842	0.426277	0.747402
ENSG00000240445	FOXO3B	0.3	1.12	0.831	0.392	0	0.357	-1.58753	0.330837	0.658404
ENSG00000110042	DTX4	5.465	4.158	3.175	1.916	1.27	1.074	-1.58699	0.000175223	0.00383435
ENSG00000172548	NIPAL4	0	0.216	0	0	0.072	0	-1.58496	0.915825	0.971479
ENSG00000182752	PAPPA	0	0.009	0	0	0	0	-1.58496	0.936843	0.971479
ENSG00000060709	RIMBP2	0.024	0.012	0	0.012	0	0	-1.58496	0.943893	0.97467
ENSG00000026036	RTEL1-TNFRSF6B	0	0	0	0.001	0	0	-1.58496	1	1
ENSG00000215354	FAM90A24P	0	0	0	0.001	0	0	-1.58496	1	1
ENSG00000215373	FAM90A5P	0	0	0	0.001	0	0	-1.58496	1	1
ENSG00000223885	FAM90A13P	0	0	0	0.001	0	0	-1.58496	1	1
ENSG00000229924	FAM90A26	0	0	0	0.001	0	0	-1.58496	1	1
ENSG00000230045	FAM90A15P	0	0	0	0.001	0	0	-1.58496	1	1
ENSG00000233115	FAM90A11P	0	0	0	0.001	0	0	-1.58496	1	1
ENSG00000233132	FAM90A3P	0	0	0	0.001	0	0	-1.58496	1	1
ENSG00000233295	FAM90A20P	0	0	0	0.001	0	0	-1.58496	1	1
ENSG00000254229	FAM90A12P	0	0	0	0.001	0	0	-1.58496	1	1
ENSG00000285607	FAM90A9	0	0	0	0.001	0	0	-1.58496	1	1
ENSG00000285620	FAM90A16	0	0	0	0.001	0	0	-1.58496	1	1
ENSG00000285657	FAM90A19	0	0	0	0.001	0	0	-1.58496	1	1
ENSG00000285687	FAM90A22	0	0	0	0.001	0	0	-1.58496	1	1
ENSG00000285720	FAM90A17	0	0	0	0.001	0	0	-1.58496	1	1
ENSG00000285765	FAM90A23	0	0	0	0.001	0	0	-1.58496	1	1
ENSG00000285814	FAM90A14	0	0	0	0.001	0	0	-1.58496	1	1
ENSG00000285913	FAM90A18	0	0	0	0.001	0	0	-1.58496	1	1
ENSG00000285937	FAM90A8	0	0	0	0.001	0	0	-1.58496	1	1
ENSG00000285950	FAM90A10	0	0	0	0.001	0	0	-1.58496	1	1
ENSG00000285975	FAM90A7	0	0	0	0.001	0	0	-1.58496	1	1
ENSG00000196482	ESRRG	0.05	0	0.055	0.035	0	0	-1.58496	0.878664	0.969211
ENSG00000129003	VPS13C	3.755	4.444	3.76	1.444	1.341	1.208	-1.58255	1.21086e-11	1.63905e-09
ENSG00000086758	HUWE1	37.943	42.264	23.652	15.752	7.266	11.662	-1.58245	5.53191e-07	2.86834e-05
ENSG00000153201	RANBP2	16.792	15.974	6.753	6.526	3.161	3.519	-1.58135	0.00718844	0.062903
ENSG00000177000	MTHFR	5.28	7.363	2.391	2.177	0.714	2.137	-1.58017	0.0146072	0.101009
ENSG00000167889	MGAT5B	0	0	0.502	0.052	0.116	0	-1.57923	0.678718	0.895493
ENSG00000164093	PITX2	13.236	14.767	9.276	4.582	2.729	5.175	-1.57805	1.35862e-06	6.43386e-05
ENSG00000288710	ENSG00000288710	2.729	2.471	3.01	1.283	0.319	1.148	-1.57795	0.035427	0.181053
ENSG00000177042	TMEM80	21.565	23.413	20.611	5.091	8.493	8.386	-1.57792	0.000242638	0.00496175
ENSG00000234465	PINLYP	0	0.352	0	0.118	0	0	-1.57679	0.792014	0.935166
ENSG00000181418	DDN	0.025	0.105	0.028	0.053	0	0	-1.57586	0.61159	0.874697
ENSG00000019144	PHLDB1	30.751	36.121	16.976	12.957	7.438	7.733	-1.57577	2.09867e-06	9.19808e-05
ENSG00000214595	EML6	1.719	0.3	0.051	0.181	0.377	0.137	-1.57455	0.461719	0.773676
ENSG00000105339	DENND3	3.138	3.571	2.646	1.219	0.954	0.974	-1.57176	3.03188e-05	0.000909327
ENSG00000139278	GLIPR1	1.152	1.845	0.721	0.391	0.86	0	-1.57144	0.102447	0.344778
ENSG00000072858	SIDT1	0.132	0.126	0.482	0	0.102	0.147	-1.57138	0.268314	0.586976
ENSG00000115919	KYNU	0.582	1.111	0.506	0.294	0.06	0.386	-1.57125	0.38011	0.707527
ENSG00000141577	CEP131	12.881	13.274	7.483	4.002	3.099	4.219	-1.57122	0.0027482	0.031572
ENSG00000164142	FHIP1A	1.716	1.93	1.448	0.904	0.462	0.351	-1.56891	0.000569049	0.00959036
ENSG00000185561	TLCD2	0.603	0.992	0.956	0.324	0.312	0.224	-1.56865	0.108823	0.355522
ENSG00000074800	ENO1	2910.73	2766.95	959.564	1223.08	474.565	539.97	-1.56862	0.00239402	0.0286085
ENSG00000137337	MDC1	11.383	10.002	3.136	4.239	1.782	2.254	-1.56719	0.0078578	0.0673727
ENSG00000105889	STEAP1B	0	0	0.317	0.107	0	0	-1.56687	0.723481	0.90515
ENSG00000100473	COCH	1.531	1.489	1.538	0.808	0.28	0.451	-1.56641	0.0868893	0.313014
ENSG00000110237	ARHGEF17	1.947	2.965	1.886	1.338	0.496	0.468	-1.56222	0.00180268	0.023113
ENSG00000205809	KLRC2	1.066	0	1.299	0.447	0.354	0	-1.56197	0.377418	0.705596
ENSG00000177225	GATD1	67.097	91.855	69.33	30.777	20.857	25.724	-1.56119	2.24142e-09	2.00496e-07
ENSG00000242852	ZNF709	0.959	1.1	0.766	0.43	0.474	0.054	-1.56015	0.2004	0.499888
ENSG00000106123	EPHB6	15.203	15.967	15.515	4.043	4.573	7.23	-1.55884	0.000187044	0.00403529
ENSG00000198466	ZNF587	14.749	16.267	10.361	7.013	3.633	3.401	-1.55857	2.15776e-05	0.000693386
ENSG00000149503	INCENP	33.718	27.009	9.989	11.658	5.709	6.648	-1.5581	0.00208365	0.0256408
ENSG00000165757	JCAD	4.124	4.916	3.627	1.863	1.272	1.167	-1.558	2.2026e-07	1.28103e-05
ENSG00000101546	RBFA	24.049	25.736	19.779	8.272	6.895	8.46	-1.5579	3.18487e-10	3.22116e-08
ENSG00000156222	SLC28A1	1.458	2.068	2.137	0.712	0.606	0.606	-1.55746	0.00368181	0.0393275
ENSG00000105486	LIG1	41.617	44.804	9.037	18.975	6.445	7.028	-1.55674	0.0168587	0.111503
ENSG00000180198	RCC1	143.409	148.911	64.981	59.786	27.877	33.913	-1.55528	0.000196972	0.00419038
ENSG00000149639	SOGA1	1.078	0.967	0.404	0.508	0.195	0.131	-1.55407	0.0691078	0.273248
ENSG00000137285	TUBB2B	0.516	0.446	0.506	0.225	0.137	0.138	-1.55385	0.120583	0.377649
ENSG00000000971	CFH	54.403	40.288	41.529	14.512	18.307	13.587	-1.55356	5.71718e-09	4.72702e-07
ENSG00000184677	ZBTB40	4.2	4.123	2.774	1.311	1.205	1.265	-1.55333	1.17852e-06	5.72275e-05
ENSG00000077684	JADE1	6.912	7.723	3.61	3.284	1.818	1.126	-1.55066	0.000323115	0.00624826
ENSG00000198721	ECI2	0.364	0.861	1.268	0.371	0.18	0.3	-1.55065	0.111804	0.360792
ENSG00000130589	HELZ2	1.154	1.678	0.329	0.492	0.191	0.397	-1.54935	0.0181525	0.117008
ENSG00000127463	EMC1	46.877	52.817	25.431	16.348	14.331	12.11	-1.54806	1.82014e-06	8.23695e-05
ENSG00000104812	GYS1	39.533	42.909	15.707	17.696	6.798	9.092	-1.54711	0.00163471	0.0216116
ENSG00000110048	OSBP	47.991	42.612	23.011	20.836	8.027	10.043	-1.54608	9.02413e-05	0.00225913
ENSG00000110076	NRXN2	0	0.219	0	0.075	0	0	-1.54597	0.90532	0.971479
ENSG00000183423	LRIT3	0.073	0	0	0.025	0	0	-1.54597	0.922923	0.971479
ENSG00000174915	PTDSS2	15.307	20.524	16.901	6.347	7.172	4.57	-1.54357	5.90917e-06	0.000228249
ENSG00000181409	AATK	5.575	4.754	6.639	2.698	0.311	2.812	-1.54348	1.21079e-07	7.3786e-06
ENSG00000135372	NAT10	45.754	41.22	8.89	16.504	5.961	10.443	-1.54255	0.0010277	0.0150852
ENSG00000095015	MAP3K1	11.939	11.598	5.027	4.878	2.476	2.463	-1.54084	0.000574893	0.00967389
ENSG00000291307	POLGARF	1.25	7.377	5.046	2.339	0	2.362	-1.54029	0.168078	0.45405
ENSG00000186567	CEACAM19	0.563	1.716	1.632	0.082	0.469	0.794	-1.53993	0.964149	0.983503
ENSG00000153922	CHD1	17.14	13.482	4.237	6.73	2.473	2.787	-1.5397	0.0393791	0.194618
ENSG00000175216	CKAP5	29.064	30.815	4.839	10.783	7.037	4.453	-1.53887	0.00169574	0.0221241
ENSG00000179915	NRXN1	0.27	0	0	0.093	0	0	-1.53766	0.922923	0.971479
ENSG00000110315	RNF141	41.974	42.972	64.464	15.3	17.174	19.029	-1.53655	0.000160762	0.00357935
ENSG00000169992	NLGN2	1.667	1.901	1.17	0.515	0.574	0.545	-1.53587	0.0424875	0.203919
ENSG00000058453	CROCC	0.381	0.463	0.129	0.157	0.043	0.136	-1.53398	0.0602834	0.250842
ENSG00000196914	ARHGEF12	10.916	13.046	10.771	4.839	3.18	3.983	-1.53303	2.56499e-11	3.18976e-09
ENSG00000138759	FRAS1	4.551	5.041	3.928	1.686	1.411	1.578	-1.53206	4.98043e-14	9.64311e-12
ENSG00000147127	RAB41	0.318	0	0	0.11	0	0	-1.53152	0.788163	0.933472
ENSG00000104517	UBR5	18.871	18.737	8.399	6.969	4.403	4.544	-1.53138	0.0037621	0.0399695
ENSG00000183128	CALHM3	0.104	0	0	0.036	0	0	-1.53051	0.922923	0.971479
ENSG00000175544	CABP4	0.823	2.021	0.894	0.492	0.802	0	-1.53043	0.280528	0.601649
ENSG00000178971	CTC1	2.246	3.973	2.512	1.255	0.734	1.037	-1.52873	0.000226943	0.00469097
ENSG00000159423	ALDH4A1	27.273	27.578	13.217	10.588	6.063	6.941	-1.52868	0.000188089	0.00404071
ENSG00000167543	TP53I13	3.571	5.719	2.587	0.759	2.012	1.354	-1.5257	0.0432054	0.205317
ENSG00000152580	IGSF10	0.384	0.328	0.459	0.121	0.076	0.21	-1.52464	0.0444614	0.209301
ENSG00000128011	LRFN1	0.212	0.174	0.362	0.114	0.146	0	-1.52453	0.22123	0.529019
ENSG00000110619	CARS1	34.421	33.768	13.526	13.303	6.514	8.599	-1.5239	0.000539507	0.00918965
ENSG00000178217	SH2D4B	0.115	0	0	0.04	0	0	-1.52356	0.922923	0.971479
ENSG00000274180	NATD1	1.934	0.612	0.653	0.616	0	0.497	-1.52317	0.311305	0.640115
ENSG00000118965	WDR35	13.566	15.645	9.679	6.553	2.882	4.106	-1.52206	0.000178217	0.0038832
ENSG00000114867	EIF4G1	129.352	135.55	47.901	51.082	27.588	30.347	-1.5207	0.00502849	0.0493683
ENSG00000184305	CCSER1	1.639	0.754	0.532	0.404	0.389	0.228	-1.51845	0.775987	0.929483
ENSG00000162407	PLPP3	6.807	9.362	7.032	2.601	3.343	2.159	-1.51766	0.000275528	0.00552914
ENSG00000213139	CRYGS	0.195	0	0.428	0.067	0.151	0	-1.5149	0.550257	0.835053
ENSG00000138641	HERC3	3.994	0.876	2.309	0.189	0.008	2.318	-1.51322	0.666564	0.886126
ENSG00000213780	GTF2H4	0.428	0.512	0.555	0.403	0.121	0	-1.51251	0.232895	0.544631
ENSG00000178038	ALS2CL	0.849	1.57	0.461	0.468	0.315	0.227	-1.51171	0.0194167	0.122272
ENSG00000081051	AFP	0	0.024	0.033	0.02	0	0	-1.51096	0.913655	0.971479
ENSG00000180448	ARHGAP45	5.613	4.652	4.272	2.614	0.86	1.631	-1.50975	2.02252e-06	8.9154e-05
ENSG00000132535	DLG4	0	0.293	0.06	0.062	0	0.062	-1.50933	0.701536	0.898448
ENSG00000126883	NUP214	16.523	38.74	14.393	11.969	5.652	6.859	-1.50864	0.00543222	0.0517729
ENSG00000155893	PXYLP1	3.619	2.875	7.095	1.374	1.138	2.267	-1.50766	0.0032818	0.0361399
ENSG00000166444	DENND2B	17.916	16.525	13.245	8.362	5.639	2.779	-1.50682	0.00388971	0.0409265
ENSG00000114378	HYAL1	0.099	1.051	0.387	0	0.206	0.335	-1.50642	0.668443	0.887852
ENSG00000169629	RGPD8	5.118	1.462	0.704	0.682	1.314	0.568	-1.50633	1	1
ENSG00000133816	MICAL2	13.929	38.627	32.793	16.493	4.807	8.747	-1.50615	0.241584	0.555011
ENSG00000205978	NYNRIN	5.379	5.875	4.01	2.076	1.451	1.852	-1.50472	1.93455e-08	1.44346e-06
ENSG00000255730	ENSG00000255730	0	0	1.643	0.579	0	0	-1.5047	0.688249	0.898448
ENSG00000134827	TCN1	11.198	9.107	11.79	3.119	4.312	3.88	-1.50462	0.000144234	0.0033027
ENSG00000157933	SKI	3.836	6.453	2.871	1.977	0.541	2.122	-1.50396	0.0102821	0.080489
ENSG00000277149	TYW1B	0.914	2.147	1.249	0.464	0.437	0.619	-1.50362	0.0303105	0.164059
ENSG00000171914	TLN2	0.387	0.174	0.071	0.076	0.039	0.108	-1.50288	0.350047	0.676485
ENSG00000143845	ETNK2	0	0	0.51	0	0.18	0	-1.5025	0.661375	0.882916
ENSG00000131747	TOP2A	216.111	267.499	66.95	96.604	55.088	42.625	-1.50249	0.0145698	0.100887
ENSG00000142973	CYP4B1	0.124	0.091	0	0.076	0	0	-1.50027	0.821518	0.947281
ENSG00000179163	FUCA1	30.959	27.016	37.835	10.362	13.06	10.446	-1.50025	3.69491e-05	0.00108478
ENSG00000183723	CMTM4	4.46	6.397	7.158	2.879	1.054	2.438	-1.49961	0.00380435	0.0402429
ENSG00000130726	TRIM28	356.137	456.6	147.405	177.213	66.197	96.58	-1.49776	0.00595642	0.0552706
ENSG00000110987	BCL7A	11.757	14.214	10.342	4.776	3.494	4.596	-1.49692	1.69136e-05	0.000562984
ENSG00000167103	PIP5KL1	0.456	0.375	0.501	0.189	0.283	0	-1.49674	0.353523	0.680412
ENSG00000172888	ZNF621	3.17	2.685	1.004	0.578	0.924	0.929	-1.49645	0.202956	0.503686
ENSG00000090975	PITPNM2	0.958	0.187	0.499	0.158	0.236	0.189	-1.49564	0.870276	0.966116
ENSG00000271605	MILR1	13.671	14.293	16.728	5.033	5.588	5.258	-1.4929	0.00115845	0.016587
ENSG00000164292	RHOBTB3	65.034	74.55	88.867	30.094	21.433	29.688	-1.49207	4.27334e-06	0.000176186
ENSG00000154227	CERS3	0	0.09	0	0.032	0	0	-1.49185	0.980451	0.9899
ENSG00000133422	MORC2	12.356	15.191	4.468	5.439	2.437	3.514	-1.49098	0.0712967	0.277495
ENSG00000214954	LRRC69	0.938	0.542	0.2	0.225	0.287	0.086	-1.49024	0.832622	0.949739
ENSG00000095932	SMIM24	0.781	0.428	0.305	0.539	0	0	-1.49001	0.536782	0.826361
ENSG00000135829	DHX9	110	100.293	16.353	50.089	12.821	17.808	-1.48948	0.0426627	0.204183
ENSG00000177106	EPS8L2	66.437	57.82	34.278	26.044	15.775	14.667	-1.48884	4.1584e-06	0.00017191
ENSG00000144843	ADPRH	0.419	0.333	0.46	0.207	0	0.225	-1.48829	0.44145	0.761291
ENSG00000282936	ENSG00000282936	0.155	0.293	0	0.16	0	0	-1.48543	0.504776	0.807126
ENSG00000142530	GARIN5A	0.618	0.411	3.774	0.828	0.368	0.522	-1.48321	0.295398	0.621049
ENSG00000185686	PRAME	0.225	0	0.208	0.155	0	0	-1.4821	0.854718	0.958352
ENSG00000170667	RASA4B	0.509	0	0.56	0	0.25	0.133	-1.48085	0.453077	0.770886
ENSG00000123892	RAB38	0.251	0.275	0.734	0.173	0	0.279	-1.47903	0.350582	0.676834
ENSG00000132329	RAMP1	0	0.111	0.148	0.093	0	0	-1.47765	0.913655	0.971479
ENSG00000166750	SLFN5	9.112	9.264	3.135	3.921	2.024	1.786	-1.47635	0.00291712	0.0331503
ENSG00000186862	PDZD7	2.204	1.097	0.497	0.179	0.649	0.537	-1.47634	0.422259	0.744624
ENSG00000182197	EXT1	15.928	14.819	24.071	6.343	7.623	5.768	-1.47397	0.00025383	0.00516301
ENSG00000242366	UGT1A8	83.871	64.857	74.369	25.145	28.911	26.27	-1.47373	1.19375e-06	5.77835e-05
ENSG00000138172	CALHM2	0.221	0.227	0.726	0.153	0.086	0.184	-1.4727	0.272239	0.59268
ENSG00000110497	AMBRA1	20.856	15.747	8.689	7.265	5.035	4.022	-1.47244	0.00043797	0.00789067
ENSG00000132881	CPLANE2	1.563	2.949	2.223	0.727	0.233	1.468	-1.47191	0.00782569	0.0672104
ENSG00000142733	MAP3K6	5.685	9.464	4.29	3.713	0.774	2.524	-1.47126	0.00193346	0.0243009
ENSG00000197360	ZNF98	0.377	0	0	0.136	0	0	-1.47096	0.973099	0.987758
ENSG00000285304	ENSG00000285304	0	0.32	1.199	0.102	0	0.447	-1.46824	0.395453	0.720204
ENSG00000169710	FASN	66.272	94.149	30.97	34.524	13.713	20.952	-1.46791	3.84404e-05	0.00111957
ENSG00000250722	SELENOP	0.511	1.92	2.461	0.968	0.523	0.279	-1.46668	0.240953	0.554251
ENSG00000172269	DPAGT1	78.363	90.098	76.998	26.729	30.532	31.558	-1.46654	2.90702e-08	2.09744e-06
ENSG00000062822	POLD1	28.745	31.519	11.22	13.86	4.727	7.289	-1.46601	0.00576182	0.054003
ENSG00000124942	AHNAK	55.748	79.777	46.351	21.63	23.412	20.806	-1.46574	2.09524e-31	2.00305e-28
ENSG00000052749	RRP12	17.535	18.921	5.192	7.059	2.372	5.648	-1.46571	0.024134	0.141873
ENSG00000060749	QSER1	8.935	9.041	8.087	4.699	2.471	2.27	-1.46514	2.41612e-06	0.000103812
ENSG00000117298	ECE1	89.066	90.987	105.801	33.844	34.972	34.782	-1.46428	1.34064e-07	8.07342e-06
ENSG00000198722	UNC13B	3.25	5.555	3.694	2.258	1.154	1.122	-1.46296	9.90797e-06	0.000360839
ENSG00000266953	ENSG00000266953	0.87	10.069	2.325	3.683	0.673	0.458	-1.46221	0.296452	0.622191
ENSG00000145687	SSBP2	2.583	3.591	3.217	1.099	0.812	1.499	-1.46151	0.00835575	0.0704185
ENSG00000125945	ZNF436	7.685	8.463	4.796	2.808	2.555	2.244	-1.46114	0.000114122	0.00271625
ENSG00000147059	SPIN2A	0.516	0	0.183	0	0.254	0	-1.46046	0.388436	0.713885
ENSG00000133858	ZFC3H1	2.531	3.933	1.327	1.163	0.901	0.769	-1.45948	0.0404767	0.197932
ENSG00000106804	C5	0.667	0.875	1.29	0.181	0.743	0.107	-1.45778	0.447559	0.7665
ENSG00000171219	CDC42BPG	1.485	1.589	0.905	0.65	0.366	0.433	-1.45735	0.00106128	0.0154898
ENSG00000177595	PIDD1	5.507	7.862	8.344	3.043	2.028	2.838	-1.45699	0.0140151	0.0979329
ENSG00000196247	ZNF107	3.214	5.18	3.593	1.914	2.048	0.407	-1.4561	0.0280113	0.155957
ENSG00000105072	C19orf44	1.331	1.148	0.846	0.658	0.29	0.266	-1.45359	0.0217921	0.131729
ENSG00000089820	ARHGAP4	0.082	0.23	0.156	0.098	0	0.073	-1.45251	0.573391	0.849122
ENSG00000047188	YTHDC2	11.26	8.886	2.509	3.948	1.229	3.11	-1.45091	0.0167595	0.111168
ENSG00000256825	ENSG00000256825	6.014	2.175	2.466	2.405	0.809	0.684	-1.45072	0.0514596	0.228882
ENSG00000080345	RIF1	19.859	18.917	9.749	8.838	4.384	4.536	-1.45026	0.000613668	0.0101808
ENSG00000221978	CCNL2	18.357	17.294	23.03	6.397	5.569	9.522	-1.44936	0.000113025	0.00271401
ENSG00000173890	GPR160	0.238	0.16	0.29	0	0.164	0.088	-1.44898	0.578304	0.851806
ENSG00000163082	SGPP2	5.39	7.203	9.662	2.666	1.743	3.751	-1.44749	0.00299056	0.0336705
ENSG00000198131	ZNF544	47.386	56.228	45.832	30.049	17.962	6.81	-1.44682	0.00225912	0.0274032
ENSG00000137460	FHDC1	1.244	1.364	0.858	0.638	0.421	0.213	-1.44617	0.0100261	0.0791786
ENSG00000167216	KATNAL2	0.079	0	0	0.029	0	0	-1.4458	0.89339	0.971479
ENSG00000084774	CAD	32.695	39.794	12.236	16.359	4.765	9.985	-1.44546	0.00683613	0.0607939
ENSG00000150556	LYPD6B	11.381	13.164	16.431	3.803	5.022	6.226	-1.44492	0.000736754	0.011875
ENSG00000288602	C8orf44-SGK3	1.498	0.534	0.43	0.419	0.332	0.154	-1.44384	0.818349	0.947216
ENSG00000105287	PRKD2	34.038	58.574	23.2	18.616	11.791	12.18	-1.4433	0.00536801	0.0513503
ENSG00000183647	ZNF530	5.048	3.932	9.813	2.394	2.245	2.276	-1.44239	0.0765203	0.290292
ENSG00000184363	PKP3	35.29	39.139	24.419	16.366	8.56	11.455	-1.44203	1.29258e-05	0.000449255
ENSG00000188629	ZNF177	1.716	0.089	1.615	1.036	0.069	0.154	-1.44172	0.822285	0.947281
ENSG00000196420	S100A5	20.969	22.256	20.064	7.668	10.569	5.089	-1.44002	0.00164313	0.0216854
ENSG00000101544	ADNP2	8.678	9.467	6.011	3.611	3.033	2.281	-1.43646	1.27418e-07	7.73408e-06
ENSG00000160007	ARHGAP35	8.215	9.312	5.846	3.819	2.497	2.321	-1.43624	3.5009e-06	0.000146712
ENSG00000107581	EIF3A	119.916	114.567	49.594	51.558	26.451	27.08	-1.43467	0.00101721	0.0149609
ENSG00000215421	ZNF407	1.187	1.151	0.443	0.599	0.172	0.258	-1.43436	0.0270735	0.152826
ENSG00000185513	L3MBTL1	5.656	5.632	6.048	3.031	2.166	1.219	-1.43403	0.00348764	0.0378615
ENSG00000070731	ST6GALNAC2	1.159	1.728	1.817	0.495	0.368	0.879	-1.43314	0.314114	0.643369
ENSG00000183856	IQGAP3	10.424	12.139	4.207	4.857	2.54	2.519	-1.43279	0.00315763	0.0349993
ENSG00000151150	ANK3	11.52	12.523	7.028	5.381	4.805	1.33	-1.43193	0.00439187	0.0448751
ENSG00000197312	DDI2	30.408	34.055	20.951	15.266	6.204	10.204	-1.43117	9.74537e-05	0.00238504
ENSG00000179403	VWA1	188.683	211.384	183.29	64.345	79.092	72.921	-1.43096	6.17134e-08	4.10421e-06
ENSG00000143067	ZNF697	1.461	1.935	0.973	0.984	0.36	0.277	-1.43042	0.0501699	0.225705
ENSG00000110583	NAA40	29.283	35.434	21.563	16.8	7.65	7.566	-1.43023	0.0018001	0.0230992
ENSG00000142675	CNKSR1	15.733	10.211	9.917	5.21	3.892	4.219	-1.42871	0.000292102	0.0057726
ENSG00000168439	STIP1	344.154	354.114	136.167	164.363	68.933	77.026	-1.42703	0.0061919	0.0566794
ENSG00000167548	KMT2D	21.111	21.645	14.649	9.391	4.464	7.499	-1.42667	0.000376342	0.00704593
ENSG00000170099	SERPINA6	0.258	0.109	0.557	0.122	0	0.222	-1.42548	0.771822	0.927676
ENSG00000109758	HGFAC	0.028	0.023	0	0.019	0	0	-1.4245	0.943893	0.97467
ENSG00000145241	CENPC	21.688	22.09	9.131	8.657	4.821	6.234	-1.42444	0.01223	0.090108
ENSG00000168792	ABHD15	2.576	3.477	3.628	1.273	0.537	1.798	-1.42396	0.00953687	0.0766155
ENSG00000111647	BLTP3B	6.017	8.739	9.792	2.625	3.005	3.524	-1.42313	0.0340736	0.176536
ENSG00000156515	HK1	56.93	55.884	20.936	26.654	9.939	13.305	-1.42248	0.00638639	0.0579396
ENSG00000188897	ENSG00000188897	0.011	0.184	0.006	0.008	0	0.067	-1.42223	0.744636	0.914156
ENSG00000011007	ELOA	30.535	24.513	8.321	12.25	4.736	6.665	-1.42188	0.0103227	0.0806829
ENSG00000158125	XDH	0.342	0.484	0.165	0.236	0.043	0.091	-1.42136	0.14156	0.41362
ENSG00000164134	NAA15	60.882	55.602	30.108	28.014	10.636	16.082	-1.42135	0.000662658	0.0108291
ENSG00000172037	LAMB2	3.49	3.731	2.632	1.229	1.295	1.156	-1.42086	7.03475e-05	0.00183938
ENSG00000178852	EFCAB13	0	0.147	0	0.016	0	0.039	-1.41831	0.946304	0.975494
ENSG00000047410	TPR	21.51	21.098	7.712	8.045	3.635	7.149	-1.41818	6.77787e-05	0.00179678
ENSG00000254004	ZNF260	2.561	3.036	2.857	1.507	0.834	0.824	-1.41743	0.00460123	0.0463129
ENSG00000059691	GATB	14.336	14.557	8.413	6.129	2.763	5.075	-1.41739	0.0187517	0.119356
ENSG00000126803	HSPA2	2.419	2.652	0.855	1.315	0.667	0.239	-1.41585	0.067694	0.269227
ENSG00000196367	TRRAP	11.501	15.156	13.221	5.704	4.196	5.049	-1.41554	1.01615e-05	0.000368318
ENSG00000205269	TMEM170B	0.516	0.849	1.84	0.356	0.2	0.646	-1.41489	0.25542	0.570435
ENSG00000173273	TNKS	2.677	3.092	0.995	1.144	0.753	0.643	-1.41305	0.0394581	0.194882
ENSG00000040199	PHLPP2	3.313	4.552	3.078	1.514	0.977	1.619	-1.4128	1.20017e-05	0.000422018
ENSG00000176092	CRYBG2	1.916	3.259	0.81	1.102	0.669	0.478	-1.41207	0.0244707	0.142778
ENSG00000196943	NOP9	12.833	12.987	4.154	6.951	1.943	2.377	-1.4111	0.0256863	0.147595
ENSG00000179051	RCC2	184.223	186.443	76.434	87.054	37.259	43.854	-1.4107	0.00238943	0.028576
ENSG00000204301	NOTCH4	0.119	0.098	0.12	0.038	0.043	0.046	-1.40792	0.135922	0.403153
ENSG00000130764	LRRC47	18.38	24.473	13.743	10.214	4.521	6.627	-1.40565	0.000263418	0.00534382
ENSG00000186952	TMEM232	0	0.121	0.03	0.057	0	0	-1.40551	0.988154	0.994046
ENSG00000173442	EHBP1L1	16.725	18.687	9.521	8.454	3.93	4.589	-1.40453	0.000112798	0.00271401
ENSG00000158246	TENT5B	0.38	0.243	0.417	0.262	0.131	0	-1.40398	0.332165	0.660359
ENSG00000183495	EP400	6.289	8.322	3.093	2.901	1.745	2.045	-1.40378	0.000809538	0.0126742
ENSG00000157881	PANK4	20.921	21.471	11.844	8.62	5.529	6.365	-1.40264	4.28817e-05	0.00122468
ENSG00000163220	S100A9	41.918	41.148	43.739	15.481	16.95	15.532	-1.40262	1.04312e-05	0.000376311
ENSG00000030066	NUP160	31.339	32.124	11.048	13.86	5.599	8.726	-1.40253	0.00187996	0.0237652
ENSG00000151835	SACS	3.756	4.729	2.71	2.564	0.607	1.064	-1.40242	2.47212e-09	2.19846e-07
ENSG00000198561	CTNND1	112.407	107.849	29.17	54.832	18.563	21.014	-1.40162	0.025639	0.147434
ENSG00000259305	ZHX1-C8orf76	7.891	14.586	3.791	4.687	3.561	1.695	-1.40155	0.0426615	0.204183
ENSG00000120129	DUSP1	5.457	8.815	4.278	2.656	2.495	1.872	-1.40126	0.00255565	0.0300009
ENSG00000164484	TMEM200A	0	0.121	0.04	0	0	0.061	-1.40018	0.624238	0.878205
ENSG00000270647	TAF15	289.05	253.739	71.432	128.488	46.431	57.802	-1.40016	0.0188038	0.119544
ENSG00000110514	MADD	6.914	9.362	5.415	3.455	2.876	1.899	-1.39813	0.000188434	0.00404071
ENSG00000289282	ENSG00000289282	31.835	36.186	20.991	16.769	6.996	10.021	-1.39757	0.00104492	0.0152802
ENSG00000267385	ENSG00000267385	0	0.948	0.506	0	0.552	0	-1.39729	0.703293	0.898448
ENSG00000120278	PLEKHG1	1.912	3.691	2.748	1.283	0.648	1.24	-1.39701	0.012768	0.092647
ENSG00000135205	CCDC146	0.057	0.063	0.188	0.026	0.059	0.032	-1.39642	0.344162	0.670904
ENSG00000128346	C22orf23	0.178	0.346	0.391	0.097	0.251	0	-1.39468	0.539602	0.827875
ENSG00000076706	MCAM	2.382	2.834	2.091	0.773	1.305	0.702	-1.39419	0.00625497	0.0571304
ENSG00000104852	SNRNP70	371.798	386.816	143.887	154.225	77.569	111.581	-1.39414	0.00150898	0.0203839
ENSG00000105552	BCAT2	89.369	91.293	56.36	40.803	23.714	25.7	-1.39355	1.263e-05	0.000442079
ENSG00000138795	LEF1	0	0.105	0	0.04	0	0	-1.39232	0.89339	0.971479
ENSG00000080603	SRCAP	3.466	3.141	1.732	2.003	0.657	0.519	-1.3913	0.0152395	0.103925
ENSG00000060642	PIGV	9.526	15.467	21.875	5.861	7.844	4.165	-1.39106	0.0242128	0.141989
ENSG00000197165	SULT1A2	0.091	0	0.074	0.063	0	0	-1.38904	0.878664	0.969211
ENSG00000254726	MEX3A	5.166	4.135	4.034	1.914	1.614	1.564	-1.38891	0.000236237	0.00486991
ENSG00000205531	NAP1L4	199.08	186.025	111.776	89.068	45.426	55.348	-1.3881	6.0963e-05	0.00165042
ENSG00000182749	PAQR7	2.786	4.582	2.944	1.744	0.56	1.637	-1.38769	0.0165312	0.110416
ENSG00000075223	SEMA3C	31.551	30.589	33.438	9.869	14.847	11.824	-1.3872	3.1216e-07	1.72376e-05
ENSG00000104804	TULP2	0	0.094	0.042	0.052	0	0	-1.38702	0.800987	0.939707
ENSG00000186919	ZACN	0.044	0.573	0.096	0.06	0.068	0.145	-1.385	0.423994	0.74578
ENSG00000137076	TLN1	15.894	15.52	2.525	8.161	1.858	2.999	-1.38244	0.0676784	0.269227
ENSG00000019505	SYT13	0.169	0.416	0.231	0	0	0.313	-1.38241	0.109278	0.356529
ENSG00000167646	DNAAF3	12.578	15.39	7.233	7.129	2.492	3.889	-1.38159	0.087517	0.314339
ENSG00000126391	FRMD8	17.318	24.074	10.663	8.447	4.181	7.387	-1.37896	0.000339108	0.00647565
ENSG00000188158	NHS	3.321	3.541	2.023	1.525	0.862	1.033	-1.37738	0.000338196	0.00647441
ENSG00000268223	ARL14EPL	0.566	0.651	1.366	0.468	0.527	0	-1.37628	0.340093	0.668045
ENSG00000182568	SATB1	18.783	19.202	5.403	5.596	6.097	5.021	-1.37624	0.20477	0.506133
ENSG00000105771	SMG9	38.696	39.636	14.079	18.998	8.341	8.264	-1.37607	0.00857939	0.0715932
ENSG00000274512	TBC1D3L	0.07	0.148	0	0.012	0.072	0	-1.37587	0.593358	0.86323
ENSG00000274419	TBC1D3D	0.035	0.074	0	0.006	0.036	0	-1.37587	0.7352	0.910355
ENSG00000274611	TBC1D3	0.035	0.074	0	0.006	0.036	0	-1.37587	0.7352	0.910355
ENSG00000278299	TBC1D3C	0.035	0.074	0	0.006	0.036	0	-1.37587	0.7352	0.910355
ENSG00000117305	HMGCL	42.275	45.214	20.023	17.679	11.197	12.572	-1.37512	0.00108458	0.0157547
ENSG00000283782	ENSG00000283782	9.018	7.946	6.382	6.081	1.03	1.893	-1.37454	0.0205609	0.127276
ENSG00000168970	JMJD7-PLA2G4B	2.874	0.606	0.414	0.398	0.426	0.679	-1.37341	0.783979	0.932775
ENSG00000165424	ZCCHC24	0.463	1.022	1.043	0.479	0.239	0.258	-1.37304	0.196524	0.494769
ENSG00000149548	CCDC15	1.665	1.463	0.63	0.753	0.475	0.224	-1.37192	0.0479911	0.220178
ENSG00000159388	BTG2	15.164	15.431	16.284	7.528	4.571	6.014	-1.37192	0.000181262	0.00393834
ENSG00000154359	LONRF1	0.241	0.584	0.264	0.186	0	0.235	-1.37111	0.420549	0.742294
ENSG00000165935	SMCO2	0	0.202	0.09	0.113	0	0	-1.36965	0.800987	0.939707
ENSG00000152104	PTPN14	6.17	4.902	2.354	2.619	1.144	1.437	-1.36845	0.028292	0.15708
ENSG00000138658	ZGRF1	1.904	2.538	4.067	1.158	1.845	0.294	-1.36784	0.0188905	0.119896
ENSG00000116151	MORN1	30.662	31.423	26.931	12.73	11.713	10.055	-1.36755	5.76312e-07	2.9681e-05
ENSG00000121671	CRY2	1.92	1.619	0.522	0.736	0.158	0.68	-1.3674	0.0910179	0.321898
ENSG00000096384	HSP90AB1	344.658	295.88	75.87	161.045	54.223	62.421	-1.36731	0.0321709	0.16986
ENSG00000188095	MESP2	0.168	0.223	0.424	0.242	0.074	0	-1.36688	0.645904	0.879257
ENSG00000135605	TEC	3.395	1.404	1.483	0.984	0.782	0.671	-1.36612	0.597431	0.866374
ENSG00000183092	BEGAIN	0.034	0.112	0.037	0.071	0	0	-1.36595	0.68476	0.898448
ENSG00000115414	FN1	2.161	2.978	1.222	0.714	0.78	0.975	-1.36533	0.000140568	0.00323327
ENSG00000013503	POLR3B	12.216	11.664	3.262	5.782	3.285	1.472	-1.36479	0.0244263	0.142778
ENSG00000123405	NFE2	0.26	0.197	0.228	0.179	0	0.087	-1.36468	0.436974	0.757131
ENSG00000082438	COBLL1	8.104	5.723	4	2.995	1.755	2.173	-1.36459	1.6422e-07	9.77398e-06
ENSG00000101665	SMAD7	3.194	4.146	2.577	1.693	1.045	1.114	-1.3643	0.00385999	0.040747
ENSG00000185670	ZBTB3	3.053	4.674	2.418	1.916	1.221	0.806	-1.3634	0.00939407	0.0757127
ENSG00000082516	GEMIN5	23.081	25.189	12.46	10.928	6.017	6.659	-1.36338	0.000270235	0.00545319
ENSG00000177084	POLE	20.089	28.101	7.695	8.407	7.015	6.316	-1.36224	0.00693634	0.0612875
ENSG00000116273	PHF13	43.533	42.961	28.538	18.147	11.766	14.84	-1.36198	3.29921e-06	0.000139405
ENSG00000135373	EHF	309.197	306.8	253.841	148.344	87.383	103.127	-1.36008	2.11105e-08	1.5675e-06
ENSG00000115306	SPTBN1	29.255	39.452	17.494	11.678	11.032	10.889	-1.35929	0.000113284	0.00271496
ENSG00000152443	ZNF776	17.396	14.317	8.809	6.328	2.831	6.637	-1.35915	0.000824449	0.0127769
ENSG00000133247	KMT5C	3.282	3.426	5.163	1.691	1.731	1.21	-1.35773	0.00194026	0.0243312
ENSG00000160949	TONSL	4.757	6.048	1.687	2.45	1.234	1.195	-1.35635	0.0184069	0.117853
ENSG00000133640	LRRIQ1	0.547	0.026	0.353	0.147	0.033	0.182	-1.35502	0.648711	0.879257
ENSG00000108582	CPD	32.461	39.121	33.786	13.807	11.771	15.637	-1.3542	8.38981e-05	0.00212468
ENSG00000131370	SH3BP5	1.931	0.799	0.969	0.824	0.491	0.132	-1.35407	0.212468	0.517665
ENSG00000179148	ALOXE3	0.025	0.021	0	0.018	0	0	-1.35364	0.943893	0.97467
ENSG00000054965	FAM168A	27.015	23.107	16.121	12.367	4.561	8.999	-1.35331	0.0116181	0.0873774
ENSG00000137941	TTLL7	0.884	0.473	0.38	0.3	0.254	0.126	-1.35299	0.469183	0.778675
ENSG00000250644	ENSG00000250644	43.614	45.126	61.185	20.39	22.909	15.394	-1.35298	0.000128152	0.00299269
ENSG00000139044	B4GALNT3	1.428	1.391	1.081	0.441	0.538	0.548	-1.35277	0.00605327	0.0558754
ENSG00000180626	ZNF594	0.875	1.152	0.772	0.436	0.349	0.311	-1.35266	0.161953	0.445224
ENSG00000059145	UNKL	5.228	4.289	4.666	3.006	0.966	1.582	-1.35256	0.0307318	0.165228
ENSG00000100354	TNRC6B	10.361	8.42	2.286	4.48	0.605	3.17	-1.35164	0.0834546	0.305606
ENSG00000100852	ARHGAP5	47.785	42.217	53.201	19.579	17.224	19.354	-1.35052	2.08609e-05	0.000674605
ENSG00000128655	PDE11A	0.041	0.061	0	0.04	0	0	-1.3505	0.964386	0.983613
ENSG00000172273	HINFP	4.978	7.834	6.56	3.441	2.186	1.97	-1.35047	0.0229528	0.136847
ENSG00000168140	VASN	3.014	3.165	2.895	1.114	0.919	1.529	-1.34905	0.000889446	0.013602
ENSG00000197140	ADAM32	0.572	0.183	0.488	0	0.488	0	-1.34887	0.782129	0.932308
ENSG00000204859	ZBTB48	3.845	5.033	2.601	1.763	1.6	1.144	-1.34876	0.0119788	0.0890319
ENSG00000161618	ALDH16A1	74.012	66.275	24.963	35.808	14.262	14.816	-1.34867	0.0130663	0.0940525
ENSG00000115568	ZNF142	2.344	7.822	3.511	1.559	1.708	2.106	-1.34795	0.137395	0.406263
ENSG00000170734	POLH	12.277	14.576	4.595	5.264	3.408	3.685	-1.34764	0.00891328	0.0734041
ENSG00000254505	CHMP4A	0	0	0.453	0.178	0	0	-1.34763	0.727181	0.906993
ENSG00000105202	FBL	897.875	940.751	483.651	447.981	223.505	241.247	-1.34728	0.000907604	0.0137725
ENSG00000177685	CRACR2B	7.007	9.822	8.479	3.347	3.903	2.701	-1.34668	0.000590647	0.0098718
ENSG00000177707	NECTIN3	12.419	11.021	17.36	4.262	5.983	5.811	-1.34546	0.00238101	0.0285242
ENSG00000150347	ARID5B	15.367	14.825	5.703	6.013	4.304	3.811	-1.34523	0.00881909	0.0730284
ENSG00000187210	GCNT1	0.252	0.241	0.322	0.116	0.065	0.14	-1.34423	0.29933	0.625741
ENSG00000250151	ARPC4-TTLL3	0.113	0	1.478	0.05	0.342	0.235	-1.3434	0.676755	0.893771
ENSG00000131459	GFPT2	0.452	0.087	0.204	0.073	0.082	0.138	-1.34246	0.197807	0.496858
ENSG00000104879	CKM	0.094	0.039	0.052	0	0.073	0	-1.34156	0.612013	0.874724
ENSG00000154133	ROBO4	0	0.015	0.023	0.015	0	0	-1.34104	0.913655	0.971479
ENSG00000243566	UPK3B	11.956	13.775	19.868	5.071	4.781	8.149	-1.34093	0.00446789	0.0454696
ENSG00000165280	VCP	251.992	331.605	46.709	155.396	46.707	46.752	-1.34075	0.255561	0.570617
ENSG00000131437	KIF3A	20.404	19.105	8.582	9.487	4.49	5.031	-1.33916	0.0240121	0.141375
ENSG00000186212	SOWAHB	1.603	0.753	1.106	0.743	0.32	0.306	-1.33848	0.0511551	0.228089
ENSG00000111530	CAND1	79.076	61.877	27.751	35.132	14.569	17.068	-1.33724	0.0245843	0.143145
ENSG00000013573	DDX11	66.112	88.529	24.992	39.738	13.626	17.788	-1.33608	0.0302038	0.163713
ENSG00000142405	NLRP12	0	0.017	0.089	0.042	0	0	-1.3356	0.707124	0.898448
ENSG00000288701	PRRC2B	11.145	11.909	7.101	5.04	3.315	3.594	-1.33551	2.74233e-06	0.00011717
ENSG00000182463	TSHZ2	2.431	2.187	1.701	0.912	0.768	0.824	-1.33546	0.000479578	0.00844146
ENSG00000168056	LTBP3	35.053	51.173	44.858	15.504	20.747	15.696	-1.33538	0.000528487	0.00907266
ENSG00000133835	HSD17B4	87.701	79.009	18.986	45.208	12.105	16.306	-1.33479	0.0594421	0.248423
ENSG00000174775	HRAS	34.85	34.104	28.22	14.626	10.39	13.546	-1.33339	1.84443e-06	8.32225e-05
ENSG00000249992	TMEM158	0.059	0.097	0.325	0	0.092	0.099	-1.33246	0.499048	0.801806
ENSG00000114573	ATP6V1A	103.373	96.715	31.882	50.7	19.647	21.845	-1.33122	0.017261	0.113169
ENSG00000049239	H6PD	2.203	2.227	2.267	0.665	0.962	1.035	-1.331	0.00416855	0.0431117
ENSG00000108352	RAPGEFL1	2.922	3.374	3.065	1.232	1.334	1.155	-1.33097	0.00165834	0.0217734
ENSG00000197077	KIAA1671	3.368	4.293	2.159	1.643	1.078	1.185	-1.33003	0.00649753	0.0586349
ENSG00000197157	SND1	98.399	102.079	20.29	53.935	15.756	18.128	-1.32993	0.0553516	0.238823
ENSG00000162402	USP24	7.183	8.362	4.683	3.765	1.856	2.43	-1.32911	0.000215715	0.00453863
ENSG00000088305	DNMT3B	3.528	3.896	2.067	1.611	1.34	0.827	-1.32894	0.00115125	0.0165289
ENSG00000106546	AHR	22.771	21.588	17.811	9.114	7.583	8.052	-1.32885	4.49347e-09	3.77649e-07
ENSG00000160299	PCNT	5.448	7.024	3.33	2.021	2.074	2.196	-1.32875	0.0001856	0.0040098
ENSG00000132170	PPARG	111.456	106.663	45.761	52.1	23.902	29.096	-1.32815	0.00504164	0.0494022
ENSG00000113248	PCDHB15	0.092	0.108	0.051	0.064	0.036	0	-1.32769	0.845215	0.954267
ENSG00000171566	PLRG1	89.665	87.61	30.42	41.593	19.662	21.52	-1.3272	0.0130418	0.093965
ENSG00000142156	COL6A1	0.549	0.963	0.407	0.312	0.275	0.178	-1.32682	0.125101	0.385486
ENSG00000064989	CALCRL	0.078	0.032	0.043	0	0.061	0	-1.32665	0.612013	0.874724
ENSG00000153147	SMARCA5	81.881	76.023	36.769	39.961	17.902	19.755	-1.32659	0.00270806	0.0312859
ENSG00000285283	ENSG00000285283	33.865	19.157	29.37	14.735	15.236	2.892	-1.32604	0.0529749	0.232846
ENSG00000138735	PDE5A	1.953	2.085	1.711	0.946	1.036	0.312	-1.32545	0.00550718	0.0522892
ENSG00000124813	RUNX2	8.255	10.165	6.204	4.176	2.304	3.351	-1.32466	0.000107344	0.00259388
ENSG00000070778	PTPN21	0.484	1.2	0.309	0.394	0.169	0.233	-1.3241	0.839034	0.951881
ENSG00000074181	NOTCH3	0	0.119	0.572	0.01	0.253	0.013	-1.32402	0.734494	0.910064
ENSG00000117139	KDM5B	14.758	15.237	4.248	6.873	2.49	4.331	-1.32227	0.0338915	0.17607
ENSG00000160191	PDE9A	4.908	4.456	5.667	1.848	1.741	2.423	-1.32202	0.000391445	0.00728412
ENSG00000122490	SLC66A2	6.002	7.381	6.763	1.465	2.032	4.561	-1.322	0.0259261	0.148471
ENSG00000156218	ADAMTSL3	0.011	0.009	0	0.008	0	0	-1.32193	0.943893	0.97467
ENSG00000186814	ZSCAN30	6.886	3.803	4.267	3.489	0.903	1.595	-1.32082	0.066793	0.266963
ENSG00000145391	SETD7	44.183	50.946	37.853	22.338	13.877	17.096	-1.31873	7.57115e-07	3.79699e-05
ENSG00000189058	APOD	0.805	0.095	0.631	0.079	0.535	0	-1.31816	0.498195	0.801556
ENSG00000151348	EXT2	33.409	30.315	43.518	13.678	15.364	13.973	-1.31796	0.00081787	0.0127523
ENSG00000269825	ENSG00000269825	8.627	9.068	6.195	4.968	2.155	2.461	-1.31771	0.00127772	0.0178974
ENSG00000135111	TBX3	8.586	9.707	4.85	4.76	1.518	3.018	-1.31589	0.00756976	0.0654534
ENSG00000124097	HMGB1P1	0.167	0.205	0.091	0.057	0.129	0	-1.31571	0.587347	0.859637
ENSG00000288564	ENSG00000288564	10.443	13.34	4.931	8.775	2.764	0	-1.31524	0.485947	0.794175
ENSG00000160050	CCDC28B	19.34	28.314	24.475	9.814	7.727	11.446	-1.31517	0.000361708	0.00681366
ENSG00000099849	RASSF7	52.544	69.689	40.972	26.781	18.552	20.264	-1.31498	1.35163e-06	6.42065e-05
ENSG00000167380	ZNF226	82.597	61.855	60.201	36.115	24.182	21.976	-1.31469	5.86274e-05	0.00160711
ENSG00000142065	ZFP14	6.74	7.149	5.646	3.989	0.671	3.194	-1.31456	0.0132647	0.0946344
ENSG00000005007	UPF1	30.088	29.457	5.7	15.507	4.377	6.359	-1.31393	0.0453451	0.211915
ENSG00000215041	NEURL4	1.4	2.228	1.187	0.782	0.583	0.572	-1.31371	0.00560593	0.052931
ENSG00000198945	L3MBTL3	6.226	6.438	1.244	2.521	1.032	2.043	-1.31345	0.0949054	0.330602
ENSG00000178385	PLEKHM3	1.429	1.118	0.916	0.614	0.376	0.405	-1.31176	0.0140075	0.0979247
ENSG00000118058	KMT2A	6.325	9.098	5.072	1.714	2.408	4.135	-1.31158	0.000164287	0.00364156
ENSG00000157214	STEAP2	7.818	8.377	6.771	2.85	3.425	2.978	-1.31151	0.00251442	0.0296535
ENSG00000157796	WDR19	11.641	4.519	4.038	3.894	2.551	1.693	-1.31147	0.00721907	0.0630628
ENSG00000005059	MCUB	0.849	1.746	0.874	0.549	0.494	0.355	-1.31116	0.113863	0.364867
ENSG00000204613	TRIM10	0.272	0.187	0.548	0.232	0.174	0	-1.31051	0.526697	0.818108
ENSG00000272391	POM121C	6.264	15.263	6.473	4.555	4.301	2.434	-1.31038	0.155131	0.435153
ENSG00000173678	SPDYE2B	0.034	0.028	0	0.025	0	0	-1.31034	0.710946	0.898448
ENSG00000205238	SPDYE2	0.034	0.028	0	0.025	0	0	-1.31034	0.710946	0.898448
ENSG00000105429	MEGF8	5.396	3.157	2.629	0.703	1.668	2.138	-1.3103	2.54128e-13	4.5731e-11
ENSG00000130175	PRKCSH	230.982	277.901	263.689	98.014	112.497	101.108	-1.30989	2.22808e-07	1.28607e-05
ENSG00000170004	CHD3	14.995	11.014	13.716	4.498	3.539	7.99	-1.30954	0.00178764	0.0230004
ENSG00000174718	RESF1	3.256	3.874	3.688	1.43	1.641	1.294	-1.30938	6.87211e-05	0.00181547
ENSG00000176225	RTTN	4.716	3.935	2.127	1.593	1.06	1.696	-1.30933	0.0165667	0.110416
ENSG00000138709	LARP1B	16.392	17.248	9.321	6.2	5.733	5.403	-1.30926	3.85e-05	0.00111957
ENSG00000151882	CCL28	7.178	10.894	10.207	3.655	6.065	1.695	-1.3088	0.0629542	0.25761
ENSG00000149328	GLB1L2	70.422	73.64	70.83	26.782	29.277	30.704	-1.30846	1.27395e-06	6.10859e-05
ENSG00000104738	MCM4	217.257	205.835	43.404	113.786	36.717	38.115	-1.3064	0.075418	0.287464
ENSG00000170345	FOS	79.584	108.878	57.35	39.424	29.685	30.318	-1.30585	0.000742177	0.0119122
ENSG00000276043	UHRF1	67.798	64.251	13.519	35.015	10.511	13.387	-1.30504	0.0619301	0.254988
ENSG00000169871	TRIM56	3.821	4.463	0.892	2.521	0.298	0.895	-1.30489	0.13941	0.410208
ENSG00000074219	TEAD2	8.127	9.782	6.719	3.063	2.522	4.385	-1.30463	5.63382e-05	0.00156114
ENSG00000149489	ROM1	4.261	2.259	3.21	1.746	1.337	0.857	-1.30424	0.0301181	0.16344
ENSG00000159917	ZNF235	11.588	6.324	9.732	2.824	4.404	3.968	-1.30398	0.069878	0.27477
ENSG00000263809	ENSG00000263809	0.278	0	0.292	0.231	0	0	-1.30307	0.712165	0.899067
ENSG00000163817	SLC6A20	1.431	1.338	1.964	0.719	0.332	0.869	-1.30165	0.0374931	0.188009
ENSG00000113368	LMNB1	332.264	308.432	113.467	175.453	55.296	75.232	-1.30143	0.018141	0.116985
ENSG00000168795	ZBTB5	1.793	2.223	0.969	0.794	0.872	0.358	-1.30038	0.0438737	0.207255
ENSG00000072133	RPS6KA6	0.39	0.481	0.454	0.151	0.265	0.122	-1.30031	0.122876	0.381705
ENSG00000114790	ARHGEF26	3.151	2.712	0.985	1.195	0.749	0.837	-1.30008	0.0292754	0.160464
ENSG00000198420	TCAF1	30.619	36.672	11.361	18.725	6.02	7.207	-1.29958	0.02615	0.149417
ENSG00000196235	SUPT5H	95.902	73.56	50.577	48.406	18.086	22.918	-1.29925	0.0368466	0.185786
ENSG00000001461	NIPAL3	6.787	6.82	6.553	2.234	3.063	2.895	-1.29921	0.000782352	0.0123848
ENSG00000077157	PPP1R12B	4.012	2.756	2.986	1.478	1.208	1.279	-1.29867	0.226459	0.53538
ENSG00000048649	RSF1	39.624	27.099	23.445	14.592	13.197	8.872	-1.29837	4.86522e-06	0.000192296
ENSG00000099783	HNRNPM	545.652	364.507	71.594	245.015	66.787	87.491	-1.29791	0.0651465	0.262931
ENSG00000187961	KLHL17	1.982	2.3	1.207	0.804	0.656	0.774	-1.29691	0.0072127	0.0630628
ENSG00000026103	FAS	6.038	8.816	6.675	4.06	2.133	2.571	-1.29662	0.00252725	0.029736
ENSG00000079215	SLC1A3	2.496	4.317	2.374	1.613	1.084	1.044	-1.29617	0.123571	0.382776
ENSG00000186026	ZNF284	3.167	3.276	1.869	1.921	0.824	0.64	-1.29604	0.02586	0.148259
ENSG00000142082	SIRT3	13.877	20.803	15.26	6.872	3.417	10.054	-1.29566	0.000127525	0.00298261
ENSG00000188747	NOXA1	0.113	1.771	1.295	0.355	0.624	0.316	-1.29562	0.973603	0.987869
ENSG00000072201	LNX1	5.054	3.152	9.354	3.157	3.184	0.814	-1.29527	0.0254043	0.146249
ENSG00000226650	KIF4B	0.43	0.276	0.353	0.271	0.097	0.064	-1.2936	0.156421	0.436779
ENSG00000170689	HOXB9	110.48	103.522	114.512	46.011	46.134	41.936	-1.29285	1.55849e-06	7.202e-05
ENSG00000254402	LRRC24	1.308	1.628	0.771	0.439	0.603	0.472	-1.29189	0.054899	0.237879
ENSG00000248333	CDK11B	5.952	5.329	2.671	3.893	0.645	1.162	-1.29144	0.0260809	0.149134
ENSG00000173120	KDM2A	15.965	16.253	8.372	7.633	4.204	4.759	-1.29029	0.000711133	0.0115228
ENSG00000100297	MCM5	70.25	70.797	17.737	37.99	13.076	13.868	-1.29002	0.0444346	0.209259
ENSG00000177963	RIC8A	87.405	92.378	67.205	34.193	32.693	34.134	-1.2898	1.06837e-08	8.29531e-07
ENSG00000132640	BTBD3	23.827	27.56	22.134	11.589	9.98	8.509	-1.28945	8.43824e-05	0.00213341
ENSG00000263620	ENSG00000263620	3.537	2.226	1.692	0	3.05	0	-1.2894	0.535459	0.825227
ENSG00000215012	RTL10	18.865	20.431	16.474	10.884	4.796	7.137	-1.28938	0.00045853	0.00815779
ENSG00000186364	NUDT17	0.054	0.045	0.358	0.187	0	0	-1.28916	0.627618	0.879257
ENSG00000158161	EYA3	11.376	13.124	7.406	5.465	2.751	4.845	-1.28856	0.00216695	0.0265165
ENSG00000122378	PRXL2A	7.725	6.684	12.365	2.665	5.744	2.554	-1.28819	0.0481559	0.220642
ENSG00000152223	EPG5	2.202	1.826	0.466	0.88	0.668	0.293	-1.28751	0.0486976	0.222286
ENSG00000090861	AARS1	66.259	62.335	13.708	34.545	10.04	13.748	-1.28657	0.0619293	0.254988
ENSG00000073111	MCM2	125.706	123.819	19.605	65.406	21.739	23.178	-1.28657	0.201596	0.501599
ENSG00000237330	RNF223	1.346	1.107	1.167	0.342	0.55	0.592	-1.2865	0.122613	0.381043
ENSG00000166762	CATSPER2	0.173	0.501	0.238	0.162	0.067	0.145	-1.286	0.174187	0.462562
ENSG00000120093	HOXB3	11.146	11.92	6.413	3.15	4.618	4.326	-1.2854	0.017105	0.112369
ENSG00000148840	PPRC1	17.351	18.724	8.808	7.805	5.227	5.387	-1.28497	0.00828132	0.0699068
ENSG00000131037	EPS8L1	51.104	50.048	12.215	26.244	7.891	12.4	-1.28461	0.0529488	0.232845
ENSG00000160991	ORAI2	1.947	4.174	2.594	1.679	0.971	0.929	-1.28394	0.0562703	0.240623
ENSG00000130939	UBE4B	19.471	17.267	10.95	7.578	5.69	6.322	-1.28351	4.7162e-06	0.000187905
ENSG00000204305	AGER	0.526	0.188	0.15	0	0.094	0.261	-1.28321	0.625588	0.878211
ENSG00000166439	RNF169	12.865	12.038	5.211	5.461	3.509	3.404	-1.28312	0.00691565	0.0611455
ENSG00000182318	ZSCAN22	2.347	3.258	2.132	1.743	0.74	0.698	-1.28229	0.0266076	0.15099
ENSG00000159216	RUNX1	5.286	11.395	9.684	2.763	5.515	2.562	-1.28226	0.796184	0.937507
ENSG00000187187	ZNF546	1.93	0	0.049	0.094	0.683	0.037	-1.28167	0.94295	0.974325
ENSG00000141367	CLTC	118.363	134.297	31.22	73.572	21.86	21.42	-1.2806	0.0812898	0.300558
ENSG00000177853	ZNF518A	2.107	1.915	1.055	0.969	0.421	0.7	-1.28047	0.00923181	0.0749123
ENSG00000119969	HELLS	67.829	76.216	21.935	37.455	17.282	13.661	-1.27898	0.0344738	0.177965
ENSG00000145907	G3BP1	680.237	634.009	189.424	327.858	134.109	157.86	-1.27855	0.0361379	0.183156
ENSG00000007923	DNAJC11	101.13	87.598	55.259	39.985	31.842	28.791	-1.27792	0.000576895	0.00969691
ENSG00000105835	NAMPT	218.333	209.131	157.85	111.334	64.21	65.876	-1.27767	1.48267e-05	0.00050286
ENSG00000188672	RHCE	0.289	0.29	0	0.07	0	0.169	-1.27655	0.53602	0.825759
ENSG00000276490	ENSG00000276490	0.67	0.173	0.087	0.018	0	0.366	-1.27612	0.508887	0.809225
ENSG00000177697	CD151	695.498	818.228	881.393	289.766	364.592	334.61	-1.2761	0.000171881	0.00377609
ENSG00000111203	ITFG2	10.149	6.971	7.305	3.926	2.807	3.357	-1.27543	0.0503759	0.226366
ENSG00000157870	PRXL2B	63.055	72.799	49.827	30.168	18.531	28.008	-1.2754	1.71729e-05	0.000568563
ENSG00000135547	HEY2	0.794	0.566	0.407	0.219	0.246	0.265	-1.27533	0.21542	0.521592
ENSG00000167635	ZNF146	23.824	24.968	17.097	11.399	6.731	9.097	-1.275	5.7932e-05	0.00159951
ENSG00000114805	PLCH1	0.437	0.299	0.14	0.188	0.113	0.061	-1.27494	0.19371	0.489831
ENSG00000244462	RBM12	57.15	48.708	13.154	29.726	8.829	10.635	-1.27467	0.0592986	0.248026
ENSG00000206560	ANKRD28	14.353	6.571	10.563	7.896	2.04	3.092	-1.27314	0.155064	0.435153
ENSG00000140326	CDAN1	4.883	4.756	1.126	2.46	1.126	0.869	-1.27285	0.0965028	0.33381
ENSG00000198838	RYR3	0.038	0.158	0.084	0.054	0.062	0	-1.2713	0.817137	0.946721
ENSG00000162408	NOL9	25.329	25.883	15.586	13.683	6.371	7.634	-1.27054	0.000803282	0.012615
ENSG00000073050	XRCC1	24.283	24.534	7.69	13.304	4.757	5.372	-1.26989	0.0372623	0.187242
ENSG00000107331	ABCA2	8.132	10.067	13.153	3.659	4.727	4.625	-1.26883	0.0101105	0.0796759
ENSG00000048028	USP28	18.816	21.772	18.093	7.603	10.717	6.045	-1.26808	8.32158e-10	7.80901e-08
ENSG00000172830	SSH3	32.481	43.508	28.589	16.813	11.475	15.138	-1.26795	2.26827e-07	1.30434e-05
ENSG00000142655	PEX14	33.035	33.413	22.557	15.427	9.65	11.893	-1.26753	1.69675e-05	0.000562984
ENSG00000110367	DDX6	99.482	96.525	28.636	54.656	15.792	22.912	-1.26676	0.0407036	0.198534
ENSG00000104824	HNRNPL	467.988	437.183	139.385	236.075	85.478	112.934	-1.2655	0.0358759	0.182587
ENSG00000115616	SLC9A2	0.917	0.791	0.982	0.247	0.312	0.56	-1.2654	0.0511875	0.228089
ENSG00000123080	CDKN2C	1.03	1.694	1.243	0.497	0.639	0.516	-1.26383	0.186478	0.479965
ENSG00000130762	ARHGEF16	14.391	14.698	7.161	7.464	3.33	4.302	-1.26381	0.00301804	0.0338693
ENSG00000237440	ZNF737	1.631	1.601	2.492	1.203	0.471	0.71	-1.26364	0.00812169	0.068978
ENSG00000100985	MMP9	0	0	0.084	0.035	0	0	-1.26303	0.833576	0.949907
ENSG00000136231	IGF2BP3	89.049	71.24	44.463	41.577	22.31	21.43	-1.26297	0.00847011	0.071108
ENSG00000138434	ITPRID2	13.704	17.961	18.154	7.251	6.143	7.366	-1.26289	0.000150198	0.00339691
ENSG00000162139	NEU3	12.6	11.553	6.04	6.365	2.447	3.78	-1.26171	0.016124	0.10841
ENSG00000133895	MEN1	12.34	17.28	12.504	6.739	4.852	5.983	-1.2612	1.29525e-05	0.000449255
ENSG00000164944	VIRMA	18.597	21.791	6.149	7.856	4.141	7.419	-1.26113	0.0112926	0.0855887
ENSG00000186017	ZNF566	3.651	2.884	4.504	2.012	1.019	1.577	-1.2604	0.0293454	0.160712
ENSG00000165219	GAPVD1	20.701	20.733	11.373	11.676	4.846	5.555	-1.25819	0.00353321	0.0382748
ENSG00000175906	ARL4D	10.171	14.012	9.541	6.839	3.777	3.485	-1.25798	0.00452884	0.0458097
ENSG00000134030	CTIF	1.178	2.516	1.593	0.983	0.573	0.656	-1.2571	0.0512189	0.228089
ENSG00000233198	RNF224	0	0.363	0	0.152	0	0	-1.2559	0.873087	0.967594
ENSG00000101276	SLC52A3	14.189	21.457	15.272	6.662	5.12	9.556	-1.25475	0.00179429	0.023044
ENSG00000198130	HIBCH	58.906	32.97	19.965	21.524	15.324	10.021	-1.25474	0.231949	0.543239
ENSG00000075292	ZNF638	32.45	34.455	16.081	15.287	9.052	10.449	-1.25428	0.0429509	0.204937
ENSG00000185551	NR2F2	34.238	44.449	24.063	17.293	12.377	13.407	-1.25415	0.00187948	0.0237652
ENSG00000135862	LAMC1	15.95	15.154	15.748	6.389	6.576	6.68	-1.25395	2.67028e-06	0.000114411
ENSG00000127914	AKAP9	5.154	8.403	5.863	2.922	1.559	3.663	-1.25373	1.15881e-13	2.13556e-11
ENSG00000174231	PRPF8	62.832	72.788	24.071	30.848	18.138	17.994	-1.25348	0.0091197	0.0743973
ENSG00000135387	CAPRIN1	215.511	176.39	68.089	99.402	38.925	54.617	-1.25342	0.00616756	0.0565682
ENSG00000197579	TOPORS	9.975	8.555	2.895	4.679	1.812	2.5	-1.25274	0.0395777	0.195221
ENSG00000185024	BRF1	8.352	22.247	15.97	9.846	5.677	4.039	-1.25132	0.0201945	0.125567
ENSG00000188523	CFAP77	0.187	0.051	0.069	0.129	0	0	-1.25087	0.730132	0.908237
ENSG00000070476	ZXDC	17.283	19.104	7.968	9.807	4.355	4.478	-1.25069	0.033568	0.175181
ENSG00000166839	ANKDD1A	1.354	1.886	1.854	0.862	0.978	0.302	-1.24984	0.304543	0.631889
ENSG00000164190	NIPBL	15.081	11.872	10.281	7.294	3.547	4.818	-1.24963	0.00331001	0.0363721
ENSG00000286264	ENSG00000286264	1.349	1.42	2.273	1.639	0.232	0.25	-1.24925	0.329384	0.65645
ENSG00000160298	C21orf58	0.166	0.606	0.566	0.203	0.114	0.246	-1.24887	0.340681	0.668167
ENSG00000257057	C11orf97	0	0.221	0	0.093	0	0	-1.24874	0.980451	0.9899
ENSG00000131061	ZNF341	1.673	1.488	0.801	0.829	0.545	0.294	-1.24811	0.0303605	0.164155
ENSG00000119508	NR4A3	0	0.095	0	0.04	0	0	-1.24793	0.873087	0.967594
ENSG00000164707	SLC13A4	0	0.095	0	0.04	0	0	-1.24793	0.873087	0.967594
ENSG00000146648	EGFR	13.948	15.771	18.628	5.976	6.559	7.822	-1.2479	1.60288e-06	7.38484e-05
ENSG00000182095	TNRC18	22.673	20.573	8.728	10.89	4.823	6.173	-1.24778	0.0242316	0.14201
ENSG00000186918	ZNF395	0.773	0.985	0.656	0.779	0	0.238	-1.24711	0.0845002	0.307668
ENSG00000105357	MYH14	33.943	43.17	17.835	20.173	8.612	11.268	-1.24523	0.00585203	0.0546142
ENSG00000133315	MACROD1	33.612	45.238	30.653	18.445	13.191	14.559	-1.24516	5.45042e-06	0.000213768
ENSG00000132005	RFX1	5.165	6.217	3.185	3.13	1.283	1.733	-1.24498	0.00671066	0.0599569
ENSG00000132466	ANKRD17	16.459	17.854	6.121	8.518	4.231	4.312	-1.24487	0.0170138	0.112217
ENSG00000169398	PTK2	132.216	143.564	169.696	57.693	62.24	68.061	-1.24466	3.72672e-06	0.000155046
ENSG00000160352	ZNF714	11.984	10.552	9.071	7.401	1.75	4.191	-1.24427	0.0718442	0.278633
ENSG00000167524	RSKR	0.207	0.468	0.341	0.21	0	0.219	-1.24385	0.328132	0.655563
ENSG00000271425	NBPF10	1.458	1.238	0.285	0.606	0.25	0.403	-1.24352	0.169887	0.456375
ENSG00000129083	COPB1	85.16	80.9	28.837	43.837	18.135	20.349	-1.24338	0.0203449	0.126245
ENSG00000165494	PCF11	9.442	8.746	8.909	3.495	3.85	4.102	-1.24316	0.00662584	0.0593725
ENSG00000132182	NUP210	32.619	37.226	39.801	13.446	14.754	18.137	-1.24262	0.000114013	0.00271625
ENSG00000144028	SNRNP200	77.136	82.136	12.033	42.718	14.167	15.535	-1.24211	0.10126	0.343127
ENSG00000178685	PARP10	0.654	0.36	0.173	0.294	0.028	0.18	-1.24156	0.863933	0.963418
ENSG00000204394	VARS1	73.615	87.383	33.053	40.372	19.486	22.25	-1.24084	0.00577158	0.0540445
ENSG00000148356	LRSAM1	13.266	14.645	7.018	7.332	2.753	4.696	-1.24068	0.0100304	0.0791786
ENSG00000186635	ARAP1	25.544	28.172	9.215	11.127	6.352	9.152	-1.24066	0.00702277	0.061717
ENSG00000008300	CELSR3	0.786	1.098	0.693	0.428	0.284	0.379	-1.24004	0.0011555	0.0165647
ENSG00000167964	RAB26	1.019	1.931	1.802	0.661	0.432	0.919	-1.2399	0.154972	0.435105
ENSG00000142686	C1orf216	7.908	10.165	8.595	4.715	2.86	3.719	-1.23955	0.00181641	0.0231486
ENSG00000141456	PELP1	22.016	22.62	9.558	11.888	5.155	5.909	-1.23951	0.0127092	0.0923513
ENSG00000110274	CEP164	4.183	2.381	2.456	1.601	1.154	1.066	-1.23918	0.087651	0.314707
ENSG00000066827	ZFAT	7.124	3.473	2.727	2.096	1.713	1.842	-1.23745	0.000873413	0.0134134
ENSG00000151466	SCLT1	16.521	15.41	13.225	5.376	8.197	5.583	-1.23712	0.00671001	0.0599569
ENSG00000173334	TRIB1	146.979	148.284	85.841	72.44	42.34	47.022	-1.23596	0.000481792	0.0084581
ENSG00000204472	AIF1	0.233	0.146	0	0.161	0	0	-1.23514	0.904955	0.971479
ENSG00000087365	SF3B2	216.648	223.512	108.484	117.537	53.083	62.461	-1.23504	0.00335855	0.0367733
ENSG00000112893	MAN2A1	10.852	10.13	10.004	4.751	4.427	3.993	-1.23425	2.32905e-06	0.000101208
ENSG00000102524	TNFSF13B	0.067	0.347	0	0	0	0.176	-1.23406	0.641411	0.879257
ENSG00000140835	CHST4	0.232	0.381	0.102	0.16	0.144	0	-1.23387	0.496549	0.800357
ENSG00000065183	WDR3	36.235	30.56	7.285	17.628	7.396	6.478	-1.23364	0.0693032	0.273423
ENSG00000168026	TTC21A	0.81	0.267	0.536	0.559	0.074	0.053	-1.23347	0.141179	0.413012
ENSG00000149308	NPAT	6.193	8.57	3.868	3.144	2.45	2.333	-1.23286	0.000728092	0.0117478
ENSG00000064309	CDON	1.146	1.051	1.774	0.544	0.224	0.922	-1.23248	0.145564	0.420599
ENSG00000176894	PXMP2	2.064	1.878	5.318	2.03	1.222	0.692	-1.23135	0.120578	0.377649
ENSG00000076321	KLHL20	8.819	8.913	3.976	4.774	1.843	2.629	-1.23133	0.0177439	0.115249
ENSG00000197381	ADARB1	0.362	0.106	0.114	0.125	0.08	0.043	-1.23068	0.402887	0.725946
ENSG00000174007	CEP19	1.069	0.655	0.531	0.549	0.412	0	-1.23052	0.40756	0.728957
ENSG00000133706	LARS1	68.074	60.16	16.312	35.059	12.616	13.929	-1.23043	0.043269	0.205317
ENSG00000182504	CEP97	14.034	13.453	11.09	7.518	4.049	4.875	-1.23036	0.0103781	0.080926
ENSG00000085224	ATRX	17.715	21.663	8.914	11.126	3.998	5.465	-1.22991	0.0222461	0.133756
ENSG00000136628	EPRS1	68.434	68.472	15.743	37.617	12.415	15.119	-1.22836	0.0640212	0.260444
ENSG00000151914	DST	4.887	6.253	4.573	2.556	2.32	1.831	-1.22822	4.34662e-06	0.000178247
ENSG00000084444	FAM234B	2.999	2.238	2.394	0.922	1.219	1.117	-1.22789	0.040305	0.197345
ENSG00000184731	FAM110C	9.32	10.083	9.316	4.939	3.616	3.707	-1.22781	0.00021965	0.00458985
ENSG00000249141	ENSG00000249141	0	0.315	1.851	0	0.925	0	-1.22751	0.614803	0.876397
ENSG00000171603	CLSTN1	80.59	83.362	77.918	33.93	36.335	33.202	-1.22506	5.18417e-07	2.71565e-05
ENSG00000163762	TM4SF18	0.324	0	0.237	0.24	0	0	-1.22497	0.811378	0.942856
ENSG00000214050	FBXO16	3.274	2.498	3.112	1.046	0.358	2.398	-1.22445	0.101738	0.343925
ENSG00000152404	CWF19L2	8.561	7.932	1.981	3.987	1.783	2.138	-1.22411	0.0761009	0.289418
ENSG00000137962	ARHGAP29	21.733	22.871	27.362	11.113	9.813	9.886	-1.22382	1.8297e-05	0.000599294
ENSG00000136261	BZW2	270.683	270.329	149.405	140.808	75.45	79.563	-1.22274	0.00123458	0.0174369
ENSG00000060566	CREB3L3	0	0.131	0.058	0.081	0	0	-1.22239	0.902396	0.971479
ENSG00000214860	EVPLL	0.189	0.108	0.13	0	0.183	0	-1.22239	0.640439	0.879257
ENSG00000151503	NCAPD3	157.145	130.794	50.3	61.93	36.575	46.459	-1.22235	0.00435276	0.0445123
ENSG00000169972	PUSL1	43.137	48.767	47.046	17.002	21.03	21.558	-1.22142	0.00124337	0.0175287
ENSG00000054523	KIF1B	6.616	8.489	9.81	4.838	3.726	2.123	-1.22116	1.90926e-08	1.43862e-06
ENSG00000145431	PDGFC	27.136	17.116	21.229	8.613	7.96	11.523	-1.22071	7.89829e-05	0.00202027
ENSG00000138448	ITGAV	39.092	39.032	44.49	20.526	15.618	16.483	-1.22025	0.00120831	0.017145
ENSG00000149480	MTA2	58.021	60.001	39.935	30.309	17.756	19.746	-1.21994	4.21501e-05	0.00120736
ENSG00000164163	ABCE1	127.435	118.173	89.952	61.267	40.098	42.879	-1.21806	3.27049e-07	1.79303e-05
ENSG00000143412	ANXA9	25.04	26.719	14.707	13.066	7.387	8.123	-1.21781	0.001441	0.0196624
ENSG00000008869	HEATR5B	3.492	4.631	1.513	2.098	0.837	1.211	-1.21671	0.0274676	0.154636
ENSG00000133710	SPINK5	0.462	0.507	0.574	0.165	0.213	0.286	-1.21648	0.0784803	0.294027
ENSG00000100813	ACIN1	42.953	47.113	20.289	23.112	11.384	13.004	-1.21615	0.0240123	0.141375
ENSG00000198682	PAPSS2	15.2	13.808	6.337	7.501	3.2	4.527	-1.21478	0.0137041	0.096687
ENSG00000060237	WNK1	15.976	19.195	13.248	7.716	5.963	7.185	-1.21456	1.38963e-05	0.000477659
ENSG00000108821	COL1A1	1.283	0.971	0.11	0.484	0.431	0.104	-1.21408	0.132478	0.397329
ENSG00000253352	TUG1	11.355	13.869	9.748	5.974	3.664	5.446	-1.21318	0.00337638	0.0368631
ENSG00000125505	MBOAT7	61.482	66.454	74.678	25.172	31.05	31.176	-1.21306	0.000126206	0.00296081
ENSG00000267179	ENSG00000267179	0.741	1.62	0.65	0.919	0	0.38	-1.21284	0.971048	0.986461
ENSG00000196586	MYO6	33.615	44.347	21.932	18.268	9.194	15.678	-1.21137	0.0015642	0.020951
ENSG00000121621	KIF18A	20.999	20.4	13.091	8.971	7.762	6.799	-1.21137	0.000101481	0.0024694
ENSG00000164125	GASK1B	4.612	8.539	9.647	3.045	4.572	2.233	-1.21071	0.0327499	0.171968
ENSG00000155324	GRAMD2B	0.83	1.138	0.943	0.414	0.628	0.216	-1.21038	0.23445	0.547361
ENSG00000177694	NAALADL2	12.204	8.129	8.398	5.749	4.074	2.594	-1.21029	0.0013205	0.0183789
ENSG00000077514	POLD3	41.135	41.567	26.608	24.321	12.103	10.837	-1.2097	0.00266729	0.0310257
ENSG00000073711	PPP2R3A	6.394	7.771	7.493	3.17	3.049	3.145	-1.2097	8.33868e-06	0.000310018
ENSG00000182687	GALR2	0.324	0.495	0.254	0.16	0.072	0.232	-1.20945	0.327601	0.6553
ENSG00000100373	UPK3A	0.104	0	0.229	0.144	0	0	-1.20945	0.832786	0.949739
ENSG00000137710	RDX	32.046	26.709	17.402	14.976	8.924	9.034	-1.2094	6.96033e-05	0.00182616
ENSG00000125089	SH3TC1	4.095	2.406	2.844	1.691	1.522	0.83	-1.20877	0.122471	0.380826
ENSG00000168994	PXDC1	1.069	1.922	1.337	0.609	0.452	0.812	-1.20835	0.157395	0.437968
ENSG00000135931	ARMC9	12.05	11.964	4.267	5.751	2.443	4.057	-1.20693	0.0653658	0.263461
ENSG00000187486	KCNJ11	0.453	0.582	0.504	0.202	0.091	0.374	-1.20623	0.404337	0.726315
ENSG00000105607	GCDH	20.564	21.044	14.412	10.676	6.365	7.241	-1.20605	0.00274969	0.031572
ENSG00000100889	PCK2	25.587	28.231	13.253	13.349	7.791	7.936	-1.20586	0.00556684	0.0526921
ENSG00000185482	STAC3	0.47	0.561	1.296	0.228	0.513	0.268	-1.20555	0.266948	0.585411
ENSG00000020922	MRE11	24.733	23.882	8.22	12.469	5.501	6.681	-1.20513	0.0241434	0.141874
ENSG00000213799	ZNF845	2.746	3.72	0.838	1.728	0.754	0.688	-1.2042	0.0942706	0.329291
ENSG00000185885	IFITM1	0.297	1.045	0.386	0.242	0	0.508	-1.20414	0.469717	0.779008
ENSG00000075539	FRYL	3.205	2.669	1.009	1.335	0.792	0.862	-1.20337	0.0419742	0.202408
ENSG00000158292	GPR153	0.089	0.122	0.293	0.123	0.046	0.05	-1.20249	0.451683	0.769635
ENSG00000185101	ANO9	4.248	5.498	2.573	2.195	1.801	1.357	-1.20247	0.00867873	0.0721075
ENSG00000136999	CCN3	0.601	0.864	0.879	0.38	0.388	0.251	-1.20182	0.184148	0.476847
ENSG00000126945	HNRNPH2	133.421	119.313	20.853	74.905	23.471	20.634	-1.20092	0.121856	0.379539
ENSG00000145375	AFG2A	10.568	9.481	2.682	5.48	1.959	2.449	-1.20091	0.065551	0.26386
ENSG00000141295	SCRN2	15.534	15.653	8.852	9.067	3.602	4.75	-1.20074	0.00449657	0.0456704
ENSG00000110046	ATG2A	6.61	9.204	5.342	3.369	2.887	2.95	-1.20042	0.000158553	0.00355085
ENSG00000121690	DEPDC7	1.94	1.358	1.084	1.217	0.39	0.3	-1.20028	0.134549	0.401246
ENSG00000166326	TRIM44	37.977	38.357	30.863	19.941	11.111	15.599	-1.20028	2.78292e-05	0.000846274
ENSG00000116761	CTH	7.441	7.06	2.779	3.671	1.69	2.163	-1.19953	0.0390908	0.19353
ENSG00000033627	ATP6V0A1	15.662	28.128	7.528	9.267	6.552	6.528	-1.19938	0.0131787	0.0943294
ENSG00000126461	SCAF1	23.354	25.642	8.859	13.658	6.258	5.288	-1.19879	0.00616866	0.0565682
ENSG00000221963	APOL6	19.302	23.447	11.192	12.171	5.168	6.17	-1.19817	0.0106965	0.0824667
ENSG00000005187	ACSM3	27.97	26.637	13.709	14.859	7.172	7.747	-1.19798	0.00324974	0.0358705
ENSG00000124839	RAB17	5.732	8.446	5.235	2.503	3.895	2.071	-1.19676	0.176957	0.465954
ENSG00000204946	ZNF783	2.457	1.576	2.101	1.059	0.622	0.995	-1.19675	0.0232719	0.138025
ENSG00000169903	TM4SF4	2.163	1.352	2.279	1.134	0.671	0.723	-1.19656	0.143798	0.41737
ENSG00000133678	TMEM254	10.362	7.986	12.496	2.671	5.68	5.11	-1.1962	0.12538	0.386034
ENSG00000162645	GBP2	9.669	8.031	3.552	4.514	2.004	2.769	-1.19431	0.0264254	0.150317
ENSG00000175575	PAAF1	35.239	48.868	27.31	23.496	9.558	15.638	-1.19421	0.0038038	0.0402429
ENSG00000197774	EME2	1.535	3.317	1.296	1.176	0.733	0.779	-1.19358	0.167964	0.453968
[truncated: 18,334 more rows]
