# Supplementary material for: SNORA13 antisense oligonucleotides enhances the therapeutical effects of 5-fluorouracil in colon adenocarcinoma
Source: Front Pharmacol. 2025 Jun 2;16:1564682. doi: 10.3389/fphar.2025.1564682 (PMC12171199; doi:10.3389/fphar.2025.1564682)
Supplement: Supplementary file 8 [file Table1.xlsx]

## Sheet: Sheet1
Supplymentary Table S1. Differentially expressed snoRNAs in CRC samples were identified by small RNA array
Gene Symbol	Tumor1	Tumor2	Tumor3	Tumor4	Normal1	Normal2	Normal3	Normal4	Fold Change	P-value
SNORA63	7.07227	7.96889	7.9496	7.18772	5.72527	5.84052	5.59639	5.65075	3.58355	0.00450592
SNORA26	5.6523	7.69173	7.13058	6.54603	5.47145	5.55689	4.78546	5.1002	2.88118	0.0521247
SNORD4A	6.88549	7.57019	9.17458	6.77401	5.99769	5.97693	6.39415	6.32708	2.68906	0.0676858
SNORD54	4.56679	5.16186	4.00094	2.38508	2.62441	2.91329	2.94477	2.68144	2.3582	0.118486
SNORA13	4.43999	5.09179	5.09919	4.37208	3.64913	3.52414	3.78876	3.99258	2.01686	0.0317859
SNORA51	4.52136	4.43429	5.15885	3.6908	3.68158	3.54871	3.89282	3.78179	1.65302	0.0865599
AC087698.1	2.39292	2.46307	4.72698	2.38508	2.32377	2.32427	2.33527	2.32212	1.58629	0.331229
SNORD17	4.80187	5.2494	5.50134	3.78179	4.06791	4.07986	3.92027	4.63275	1.57833	0.303907
SNORD2	2.39292	2.46307	2.40715	4.43015	2.32377	2.32427	2.33527	2.32212	1.51253	0.321479
SNORD3A	8.84784	8.14573	8.27007	8.00453	7.69321	7.79387	7.15599	8.26448	1.50541	0.179337
SNORA8	2.39292	2.46307	4.28549	2.38508	2.32377	2.32427	2.33527	2.32212	1.46946	0.318486
AC106037.1	2.39292	2.46307	2.40715	3.55893	2.32377	2.32427	2.33527	2.32212	1.30059	0.277291
AC100834.1	2.39292	2.46307	2.40715	3.50515	2.32377	2.32427	2.33527	2.32212	1.28852	0.272687
SNORA44	2.39292	2.46307	2.40715	3.39311	2.32377	2.32427	2.33527	2.32212	1.26375	0.261825
SNORD116	2.39292	2.46307	2.40715	3.28736	2.32377	2.32427	2.33527	2.32212	1.2408	0.249635
SNORD118	4.24389	2.46307	4.57125	3.35412	3.50515	3.50201	3.0039	3.63153	1.18709	0.694087
SNORD8	2.39292	2.46307	2.40715	2.38508	2.32377	2.32427	2.33527	2.3222	1.06119	0.0170976
AC026410.4	2.39292	2.46307	2.40715	2.38508	2.32377	2.32427	2.33527	2.32478	1.06071	0.0182212
AL583807.1	2.39292	2.46307	2.40715	2.38508	2.32377	2.32427	2.33527	2.33905	1.05809	0.0266077
SNORD114-31	2.39292	2.46307	2.40715	2.38508	2.32377	2.32427	2.33527	2.34256	1.05745	0.029321
AC011452.1	2.39292	2.46307	2.40715	2.38508	2.32377	2.32427	2.33527	2.34304	1.05736	0.0297149
SCARNA17	2.39292	2.46307	2.40715	2.38508	2.32377	2.32427	2.33527	2.34371	1.05724	0.030272
AC007375.1	2.39292	2.46307	2.40715	2.38508	2.32377	2.32427	2.33527	2.34409	1.05717	0.0305959
AC096587.1	2.39292	2.46307	2.40715	2.38508	2.32377	2.32427	2.33527	2.34848	1.05637	0.034564
SNORA11	2.39292	2.46307	2.40715	2.38508	2.32377	2.32427	2.33527	2.34968	1.05615	0.0357401
AC092654.1	2.39292	2.46307	2.40715	2.38508	2.32377	2.32427	2.33527	2.35303	1.05553	0.0392166
AL358875.1	2.39292	2.46307	2.40715	2.38508	2.32377	2.32427	2.33527	2.35345	1.05546	0.0396719
AC069157.2	2.39292	2.46307	2.40715	2.38508	2.32377	2.32427	2.33527	2.35457	1.05525	0.040918
SNORD115	2.39292	2.46307	2.40715	2.38508	2.32377	2.32427	2.33527	2.35725	1.05476	0.0440472
SNORA60	2.39292	2.46307	2.40715	2.38508	2.32377	2.32427	2.33527	2.35748	1.05472	0.0443253
SNORD114	2.39292	2.46307	2.40715	2.38508	2.32377	2.32427	2.33527	2.37197	1.05207	0.0651843
SNORA24	2.39292	2.46307	2.40715	2.38508	2.32377	2.32427	2.33527	2.37446	1.05162	0.0694727
SNORD87	2.39292	2.46307	2.40715	2.38508	2.32377	2.32427	2.33527	2.38941	1.0489	0.0997806
SNORD66	2.39292	2.46307	2.40715	2.38508	2.32377	2.32427	2.33527	2.38999	1.04879	0.101133
AL132992.1	2.39292	2.46307	2.40715	2.38508	2.32377	2.32427	2.33527	2.41398	1.04444	0.166854
SNORD52	2.39292	2.46307	2.40715	2.38508	2.32377	2.32427	2.33527	2.42989	1.04157	0.220638
SNORA67	2.39292	2.46307	2.40715	2.38508	2.32377	2.40383	2.33527	2.36968	1.03808	0.026108
SNORD100	2.39292	2.46307	2.40715	2.38508	2.32377	2.32427	2.33527	2.47331	1.03376	0.393158
SNORA36C	2.39292	2.46307	2.40715	2.38508	2.32377	2.32427	2.33527	2.47547	1.03337	0.402179
AP004146.1	2.39292	2.46307	2.40715	2.38508	2.32377	2.32427	2.33527	2.4764	1.03321	0.406067
SNORD3D	2.39292	2.46307	2.40715	2.38508	2.32377	2.32427	2.33527	2.49117	1.03057	0.467773
SNORD91B	2.39292	2.46307	2.40715	2.38508	2.37715	2.32427	2.33527	2.44479	1.02931	0.395387
SNORD113	2.39292	2.46307	2.40715	2.38508	2.32377	2.32427	2.33527	2.53644	1.02251	0.646557
AC068057.1	2.39292	2.46307	2.40715	2.38508	2.42112	2.42163	2.33527	2.37855	1.01601	0.367509
SNORA6	2.39292	2.46307	2.40715	2.38508	2.32377	2.43557	2.33527	2.46771	1.015	0.594343
SNORD25	2.39292	2.46307	2.40715	2.38508	2.32377	2.32427	2.33527	2.59887	1.01151	0.846764
AC127002.1	2.39292	2.46307	2.40715	2.38508	2.32377	2.61043	2.33527	2.32212	1.00986	0.809699
SNORA71A	2.39292	2.46307	2.40715	2.38508	2.39009	2.43255	2.33527	2.48119	1.00158	0.953121
SCARNA21	2.39292	2.46307	2.40715	2.38508	2.32377	2.51724	2.33527	2.51501	0.992564	0.841487
AC124016.1	2.39292	2.46307	2.40715	2.38508	2.32377	2.32427	2.78327	2.32212	0.981935	0.837757
SNORD113	2.39292	2.46307	2.40715	2.38508	2.32377	2.32427	2.79619	2.32212	0.97974	0.82302
SNORA3B	2.39292	2.46307	2.40715	2.38508	2.32377	2.32427	2.33527	2.80779	0.975545	0.801331
SNORD114	2.39292	2.46307	2.40715	3.31958	2.73072	2.50979	3.05371	2.48816	0.965994	0.885345
AC016651.1	2.39292	2.46307	2.40715	2.38508	2.54334	2.48611	2.33527	2.55266	0.954429	0.319248
AC099537.1	2.39292	2.46307	2.40715	2.38508	2.32377	2.42979	2.33527	2.87393	0.946953	0.606243
SNORA65	3.46862	2.46307	3.64439	3.77645	3.24516	3.32278	3.2366	3.88223	0.943723	0.784596
SNORD84	2.39292	2.46307	2.40715	2.38508	2.50543	2.55133	2.33527	2.61357	0.939949	0.244278
SNORD33	2.39292	2.46307	2.40715	2.38508	2.49863	2.45504	2.33527	2.74809	0.934846	0.385484
SNORA33	2.39292	2.46307	4.16902	2.38508	2.91997	3.06093	3.28325	2.53887	0.934178	0.792729
SNORA81	2.39292	2.46307	2.40715	2.38508	2.429	2.63964	2.33527	2.81185	0.906335	0.279375
SNORD28	3.51536	4.97331	3.98266	2.38508	3.86076	3.94365	3.6942	4.00975	0.893175	0.790856
SCARNA11	2.39292	2.46307	2.40715	2.38508	2.61437	2.47331	2.69477	2.70563	0.864557	0.057082
SNORD42A	2.39292	2.46307	2.40715	2.38508	2.57813	2.32427	3.12494	2.51015	0.857188	0.303639
AC104012.1	2.39292	2.46307	2.40715	2.38508	2.61127	2.52238	2.33527	3.09543	0.853207	0.273012
SNORD32A	2.39292	2.46307	2.40715	2.38508	2.75683	2.6083	2.33527	2.97782	0.836536	0.1692
AP000577.1	2.39292	2.46307	2.40715	2.38508	2.57257	2.67908	2.82525	2.63339	0.8319	0.0151192
AC044913.1	2.39292	2.46307	2.40715	2.38508	2.88202	2.77363	2.33527	2.73789	0.829235	0.110205
SNORD22	2.39292	2.46307	2.40715	2.38508	2.50154	2.94477	2.33527	2.98137	0.824343	0.172993
SNORD1C	2.39292	2.46307	2.40715	2.38508	2.50728	2.749	2.85187	2.78727	0.805635	0.0243134
SNORD3B	2.39292	2.46307	2.40715	2.38508	2.67147	2.53341	2.80282	2.93229	0.799438	0.0489101
SNORD12B	2.39292	2.46307	2.40715	2.38508	2.60662	2.7427	2.76143	2.95489	0.78222	0.0195244
SNORA52	2.39292	2.46307	2.40715	2.38508	2.32377	2.32427	4.23049	2.32212	0.764132	0.476873
SNORA73B	2.39292	2.46307	2.40715	2.38508	2.91529	2.79619	2.63039	3.15938	0.725347	0.0311822
SNORA63C	2.39292	2.46307	2.40715	2.38508	2.74154	2.82921	3.06181	2.93996	0.716444	0.00749051
SNORD38B	2.39292	2.46307	2.40715	2.38508	2.63039	2.83667	3.00433	3.11678	0.714503	0.0220291
AC008915.1	2.39292	2.46307	2.40715	2.38508	2.32377	2.32427	4.64528	2.32212	0.711135	0.460414
AC068985.1	3.44013	2.46307	2.40715	2.38508	3.17045	3.18522	2.70869	3.75232	0.692405	0.222015
SNORD94	2.39292	2.46307	2.40715	3.33911	3.27063	3.11325	3.41467	3.08344	0.673646	0.139294
SNORD36C	2.39292	2.46307	2.40715	2.38508	3.08838	2.83417	3.12755	2.97986	0.661844	0.00494019
SNORD67	2.39292	2.46307	2.40715	2.38508	2.96602	2.77171	3.40553	2.94347	0.655367	0.0237132
SNORD43	2.39292	2.46307	2.40715	2.38508	3.10472	2.97986	3.54547	2.55905	0.643843	0.050979
SNORD116	2.39292	2.46307	2.40715	2.38508	2.96742	2.6383	3.77157	2.87412	0.636928	0.082241
AC119673.1	2.39292	2.46307	2.40715	2.38508	3.06781	2.94519	3.07678	3.25595	0.626603	0.00342353
SNORA32	2.39292	2.46307	2.40715	2.38508	3.05167	2.95772	2.93032	3.49527	0.616987	0.0163373
SNORD24	2.39292	2.46307	2.40715	3.31208	3.44857	3.47757	3.48861	3.94129	0.519356	0.00299362
SNORD50B	2.39292	2.46307	2.40715	2.38508	3.47285	3.42707	3.33037	3.23404	0.51619	0.000282736
SNORD99	2.39292	2.46307	2.40715	2.38508	3.3065	3.32144	3.50406	3.70373	0.484015	0.00208482
AL359951.1	2.39292	2.46307	2.40715	2.38508	3.21435	3.54547	3.38359	3.72697	0.481117	0.00236736
SNORD89	2.39292	2.46307	4.15537	3.93055	4.54975	4.42701	4.81947	4.64991	0.38527	0.0405147
SNORD21	2.39292	2.46307	2.40715	2.38508	3.83053	3.72587	4.32503	4.13056	0.331955	0.00171299
AL135998.2	2.39292	2.46307	2.40715	2.38508	4.25955	4.14215	4.15537	4.9163	0.257691	0.00212486
