# Supplementary material for: SNORA13 antisense oligonucleotides enhances the therapeutical effects of 5-fluorouracil in colon adenocarcinoma
Source: Front Pharmacol. 2025 Jun 2;16:1564682. doi: 10.3389/fphar.2025.1564682 (PMC12171199; doi:10.3389/fphar.2025.1564682)
Supplement: Supplementary file 10 [file Table5.xlsx]

## Sheet: Sheet1
Supplymentary Table S5. Donors information
Number	Gender	ethnicity	Age
1	male	Chinese(Han ethnic)	71
2	Female	Chinese(Han ethnic)	67
3	Female	Chinese(Han ethnic)	68
4	Female	Chinese(Han ethnic)	74
